# Supplementary material for: Microbial-Maximum Likelihood Estimation Tool for Microbial Quantification in Food From Left-Censored Data Using Maximum Likelihood Estimation for Microbial Risk Assessment
Source: Front Microbiol. 2021 Dec 24;12:730733. doi: 10.3389/fmicb.2021.730733 (PMC8740018; doi:10.3389/fmicb.2021.730733)
Supplement: Supplementary file 1 [file Data_Sheet_1.zip]

Archive with 1 entries (1 files):
- Microbial-MLE Tool.xlsm
