# Supplementary material for: Microbial-Maximum Likelihood Estimation Tool for Microbial Quantification in Food From Left-Censored Data Using Maximum Likelihood Estimation for Microbial Risk Assessment
Source: Front Microbiol. 2021 Dec 24;12:730733. doi: 10.3389/fmicb.2021.730733 (PMC8740018; doi:10.3389/fmicb.2021.730733)
Supplement: Supplementary file 1 [file Data_Sheet_1.zip › Microbial-MLE Tool.xlsm]

## Sheet: Introduction
	Microbial-MLE Tool
	A user-friendly tool for microbial quantification from censored data using maximum likelihood estimation (MLE)
													Professor, Ph.D./MPH, Bahk, Gyugn Jin
													Department of Food and Nutrition,
													Kunsan National University,
													558 Daehakro, Gunsan, Jeonbuk, 54150, South Korea.
													Tel.: +82-63-469-4640, Fax: +82-63-466-2085.
													E-mail: bahk@kunsan.ac.kr
	Configuration of the Microbial-MLE tool composed of 4 sub-tools (QN_1, 2, 3, and 4), the blue dashed line indicates the process steps in which MLE is used. LOQ (limit of quantification).
	The input part consists of 3 input boxes (data entry into pale yellow cells): (1) sample size (g), (2) the volume of diluent used (ml), and (3) the observed measurement data,
	input as the results of quantitative or semi-quantitative enumeration tests (CFU/g or ml).
	Using (1) and (2) values, the LOQ is automatically calculated. After inputting these data, the "Calculate" button was clicked. The calculated results immediately appeared in the right-hand Output panel
	If an error occurs due to incorrect data input
	1) Erase the incorrectly entered data
	2) Select “Auto” in the “Calculation options”
	3) Click "Calculate" button again
	4) If the error continues, do not save it, restart this program after shutdown
	It can also be found on the following internet site (https://www.tthi.co.kr/tth/?co_id=tool1). Only in Korean.

## Sheet: QN1_1
	Qunantitative (QN_1)			Microbial-MLE Tool										0.387917	0.430502	1.14261
	Microbial analysis results were all positive (i.e. no non-detection data)
	INPUT						OUTPUT
																																n		Mid-point	Log CFU							mean	sd
	Sample size		25	g or ml			Total number of samples	10					[Percentiles of porbability distrbution]					1000	Iterations			-9	3.26045e-67	0	1.93556		0.001	0.00145179				1		10	1	1	19.3556	1	40.9896	0.391725		1.93556	0.625879
	Volume of diluent used		225	ml			95% lower CI	1.54765	±	0.430502	log CFU/g or ml		Min	0.05	0.25	Median	0.75	0.95	Max			-8.9	5.24964e-66	0.637411	1.93556		0.002	0.134182				1		20	1.30103	1.30103		1.69268
	Analytical LOQ		10	CFU/g or ml			Estimated microbial concentration	1.93556	±	0.625879	log CFU/g or ml		0.00145179	0.911804	1.51489	1.93635	2.35821	2.96535	3.99504	log CFU/g or ml		-8.8	8.23938e-65				0.003	0.215785				1		30	1.47712	1.47712		2.18189
							95% upper CI	2.32348	±	1.14261	log CFU/g or ml		1.00335	8.16214	32.7258	86.3672	228.143	923.315	9886.37	CFU/g or ml		-8.7	1.26059e-63	0	1		0.004	0.275689				1		50	1.69897	1.69897		2.8865
	Number of samples per intervals																					-8.6	1.88003e-62	0.637411	1		0.005	0.323406				1		70	1.8451	1.8451		3.40439
	CFU/g or ml			Counts																		-8.5	2.73319e-61				0.006	0.363265				1		100	2	2		4
LOQ	10			1	10																	-8.4	3.87337e-60	0.05			0.007	0.397614				1		120	2.07918	2.07918		4.32299
	20			1																		-8.3	5.35083e-59	0	0.911804		0.008	0.427874				1		150	2.17609	2.17609		4.73537
	30			1																		-8.2	7.20553e-58	0.637411	0.911804		0.009	0.454973				1		500	2.69897	2.69897		7.28444
	50			1																		-8.1	9.45854e-57				0.01	0.479551				1		1200	3.07918	3.07918		9.48136
	70			1																		-8	1.21031e-55	0.95			0.011	0.50207				0		0	0	0		0
	100			1																		-7.9	1.50967e-54	0	2.96535		0.012	0.522874				0		0	0	0		0
	120			1																		-7.8	1.8356e-53	0.637411	2.96535		0.013	0.542224				0		0	0	0		0
	150			1																		-7.7	2.17566e-52				0.014	0.560328				0		0	0	0		0
	500			1																		-7.6	2.51371e-51				0.015	0.57735				0		0	0	0		0
	1200			1																		-7.5	2.83109e-50				0.016	0.593422				0		0	0	0		0
																						-7.4	3.10817e-49				0.017	0.608655				0		0	0	0		0
																						-7.3	3.32636e-48				0.018	0.623141				0		0	0	0		0
																						-7.2	3.47014e-47				0.019	0.636956				0		0	0	0		0
																						-7.1	3.52889e-46				0.02	0.650165				0		0	0	0		0
																						-7	3.49818e-45				0.021	0.662826				0		0	0	0		0
																						-6.9	3.38034e-44				0.022	0.674987				0		0	0	0		0
																						-6.8	3.18413e-43				0.023	0.686689				0		0	0	0		0
																						-6.7	2.92372e-42				0.024	0.69797				0		0	0	0		0
																						-6.6	2.61693e-41				0.025	0.708863				0		0	0	0		0
																						-6.5	2.2833e-40				0.026	0.719397				0		0	0	0		0
																						-6.4	1.94199e-39				0.027	0.729597				0		0	0	0		0
																						-6.3	1.61007e-38				0.028	0.739487				0		0	0	0		0
																						-6.2	1.30123e-37				0.029	0.749086				0		0	0	0		0
																						-6.1	1.02513e-36				0.03	0.758414				0		0	0	0		0
																						-6	7.87257e-36				0.031	0.767488				0		0	0	0		0
																						-5.9	5.89342e-35				0.032	0.776323				0		0	0	0		0
																						-5.8	4.30062e-34				0.033	0.784933				0		0	0	0		0
																						-5.7	3.0592e-33				0.034	0.79333				0		0	0	0		0
																						-5.6	2.12128e-32				0.035	0.801527				0		0	0	0		0
																						-5.5	1.43384e-31				0.036	0.809533				0		0	0	0		0
																						-5.4	9.44754e-31				0.037	0.81736				0		0	0	0		0
																						-5.3	6.06805e-30				0.038	0.825015				0		0	0	0		0
																						-5.2	3.7992e-29				0.039	0.832508				0		0	0	0		0
																						-5.1	2.31872e-28				0.04	0.839846				0		0	0	0		0
																						-5	1.37949e-27				0.041	0.847036				0		0	0	0		0
																						-4.9	8.00023e-27				0.042	0.854086				0		0	0	0		0
																						-4.8	4.52271e-26				0.043	0.861001				0		0	0	0		0
																						-4.7	2.49235e-25				0.044	0.867787				0		0	0	0		0
																						-4.6	1.33885e-24				0.045	0.87445				0		0	0	0		0
																						-4.5	7.01081e-24				0.046	0.880995				0		0	0	0		0
																						-4.4	3.57864e-23				0.047	0.887426				0		0	0	0		0
																						-4.3	1.78066e-22				0.048	0.893749				0		0	0	0		0
																						-4.2	8.63688e-22				0.049	0.899967				0		0	0	0		0
																						-4.1	4.08363e-21				0.05	0.906084				0		0	0	0		0
																						-4	1.88213e-20				0.051	0.912105				0		0	0	0		0
																						-3.9	8.45601e-20				0.052	0.918033				0		0	0	0		0
																						-3.8	3.70335e-19				0.053	0.92387				0		0	0	0		0
																						-3.7	1.58102e-18				0.054	0.929621				0		0	0	0		0
																						-3.6	6.5795e-18				0.055	0.935288				0		0	0	0		0
																						-3.5	2.66908e-17				0.056	0.940875				0		0	0	0		0
																						-3.4	1.05547e-16				0.057	0.946383				0		0	0	0		0
																						-3.3	4.06856e-16				0.058	0.951815				0		0	0	0		0
																						-3.2	1.5288e-15				0.059	0.957175				0		0	0	0		0
																						-3.1	5.59979e-15				0.06	0.962464				0		0	0	0		0
																						-3	1.99944e-14				0.061	0.967684				0		0	0	0		0
																						-2.9	6.95915e-14				0.062	0.972837				0		0	0	0		0
																						-2.8	2.36112e-13				0.063	0.977927				0		0	0	0		0
																						-2.7	7.80897e-13				0.064	0.982953				0		0	0	0		0
																						-2.6	2.51758e-12				0.065	0.987919				0		0	0	0		0
																						-2.5	7.91197e-12				0.066	0.992826				0		0	0	0		0
																						-2.4	2.42382e-11				0.067	0.997676				0		0	0	0		0
																						-2.3	7.23816e-11				0.068	1.00247				0		0	0	0		0
																						-2.2	2.10703e-10				0.069	1.00721				0		0	0	0		0
																						-2.1	5.97896e-10				0.07	1.0119				0		0	0	0		0
																						-2	1.65384e-09				0.071	1.01653				0		0	0	0		0
																						-1.9	4.45939e-09				0.072	1.02112				0		0	0	0		0
																						-1.8	1.17212e-08				0.073	1.02566				0		0	0	0		0
																						-1.7	3.00316e-08				0.074	1.03015				0		0	0	0		0
																						-1.6	7.50067e-08				0.075	1.03459				0		0	0	0		0
																						-1.5	1.82614e-07				0.076	1.03899				0		0	0	0		0
																						-1.4	4.33394e-07				0.077	1.04335				0		0	0	0		0
																						-1.3	1.00264e-06				0.078	1.04766				0		0	0	0		0
																						-1.2	2.26109e-06				0.079	1.05193				0		0	0	0		0
																						-1.1	4.97058e-06				0.08	1.05616				0		0	0	0		0
																						-1	1.06514e-05				0.081	1.06035				0		0	0	0		0
																						-0.9	2.22496e-05				0.082	1.0645				0		0	0	0		0
																						-0.8	4.53054e-05				0.083	1.06861				0		0	0	0		0
																						-0.7	8.99272e-05				0.084	1.07269				0		0	0	0		0
																						-0.6	0.000173998				0.085	1.07673				0		0	0	0		0
																						-0.5	0.000328181				0.086	1.08073				0		0	0	0		0
																						-0.4	0.000603384				0.087	1.0847				0		0	0	0		0
																						-0.3	0.0010814				0.088	1.08864				0		0	0	0		0
																						-0.2	0.00188928				0.089	1.09254				0		0	0	0		0
																						-0.1	0.00321748				0.09	1.09641				0		0	0	0		0
																						-1.52378e-14	0.00534134				0.091	1.10025				0		0	0	0		0
																						0.1	0.00864365				0.092	1.10406				0		0	0	0		0
																						0.2	0.0136351				0.093	1.10784				0		0	0	0		0
																						0.3	0.0209668				0.094	1.11158				0		0	0	0		0
																						0.4	0.0314281				0.095	1.1153				0		0	0	0		0
																						0.5	0.0459218				0.096	1.11899				0		0	0	0		0
																						0.6	0.0654083				0.097	1.12265				0		0	0	0		0
																						0.7	0.0908154				0.098	1.12628				0		0	0	0		0
																						0.8	0.122914				0.099	1.12989				0		0	0	0		0
																						0.9	0.162164				0.1	1.13347				0		0	0	0		0
																						1	0.208555				0.101	1.13702				0		0	0	0		0
																						1.1	0.261457				0.102	1.14055				0		0	0	0		0
																						1.2	0.319516				0.103	1.14405				0		0	0	0		0
																						1.3	0.380627				0.104	1.14753				0		0	0	0		0
																						1.4	0.441997				0.105	1.15098				0		0	0	0		0
																						1.5	0.500326				0.106	1.15441				0		0	0	0		0
																						1.6	0.552077				0.107	1.15782				0		0	0	0		0
																						1.7	0.593826				0.108	1.1612				0		0	0	0		0
																						1.8	0.622633				0.109	1.16457				0		0	0	0		0
																						1.9	0.636383				0.11	1.16791				0		0	0	0		0
																						2	0.634042				0.111	1.17122				0		0	0	0		0
																						2.1	0.615787				0.112	1.17452				0		0	0	0		0
																						2.2	0.582984				0.113	1.1778				0		0	0	0		0
																						2.3	0.538017				0.114	1.18105				0		0	0	0		0
																						2.4	0.484004				0.115	1.18428				0		0	0	0		0
																						2.5	0.424439				0.116	1.1875				0		0	0	0		0
																						2.6	0.362822				0.117	1.19069				0		0	0	0		0
																						2.7	0.302334				0.118	1.19387				0		0	0	0		0
																						2.8	0.24558				0.119	1.19703				0		0	0	0		0
																						2.9	0.194452				0.12	1.20016				0		0	0	0		0
																						3	0.150087				0.121	1.20328				0		0	0	0		0
																						3.1	0.112925				0.122	1.20639				0		0	0	0		0
																						3.2	0.0828225				0.123	1.20947				0		0	0	0		0
																						3.3	0.0592135				0.124	1.21254				0		0	0	0		0
																						3.4	0.0412673				0.125	1.21558				0		0	0	0		0
																						3.5	0.0280353				0.126	1.21862				0		0	0	0		0
																						3.6	0.0185659				0.127	1.22163				0		0	0	0		0
																						3.7	0.0119851				0.128	1.22463				0		0	0	0		0
																						3.8	0.0075419				0.129	1.22761				0		0	0	0		0
																						3.9	0.00462629				0.13	1.23058				0		0	0	0		0
																						4	0.00276629				0.131	1.23353				0		0	0	0		0
																						4.1	0.00161241				0.132	1.23647				0		0	0	0		0
																						4.2	0.000916153				0.133	1.23939				0		0	0	0		0
																						4.3	0.000507426				0.134	1.24229				0		0	0	0		0
																						4.4	0.000273962				0.135	1.24518				0		0	0	0		0
																						4.5	0.000144186				0.136	1.24806				0		0	0	0		0
																						4.6	7.3972e-05				0.137	1.25092				0		0	0	0		0
																						4.7	3.69935e-05				0.138	1.25376				0		0	0	0		0
																						4.8	1.80342e-05				0.139	1.2566				0		0	0	0		0
																						4.9	8.57001e-06				0.14	1.25941				0		0	0	0		0
																						5	3.9699e-06				0.141	1.26222				0		0	0	0		0
																						5.1	1.79263e-06				0.142	1.26501				0		0	0	0		0
																						5.2	7.89069e-07				0.143	1.26779				0		0	0	0		0
																						5.3	3.38574e-07				0.144	1.27056				0		0	0	0		0
																						5.4	1.41613e-07				0.145	1.27331				0		0	0	0		0
																						5.5	5.77389e-08				0.146	1.27605				0		0	0	0		0
																						5.6	2.29481e-08				0.147	1.27877				0		0	0	0		0
																						5.7	8.89072e-09				0.148	1.28149				0		0	0	0		0
																						5.8	3.35769e-09				0.149	1.28419				0		0	0	0		0
																						5.9	1.23611e-09				0.15	1.28688				0		0	0	0		0
																						6	4.43598e-10				0.151	1.28956				0		0	0	0		0
																						6.1	1.55179e-10				0.152	1.29223				0		0	0	0		0
																						6.2	5.29164e-11				0.153	1.29488				0		0	0	0		0
																						6.3	1.75898e-11				0.154	1.29753				0		0	0	0		0
																						6.4	5.69961e-12				0.155	1.30016				0		0	0	0		0
																						6.5	1.80029e-12				0.156	1.30278				0		0	0	0		0
																						6.6	5.5431e-13				0.157	1.30539				0		0	0	0		0
																						6.7	1.6637e-13				0.158	1.30799				0		0	0	0		0
																						6.8	4.86758e-14				0.159	1.31058				0		0	0	0		0
																						6.9	1.38824e-14				0.16	1.31315				0		0	0	0		0
																						7	3.85946e-15				0.161	1.31572				0		0	0	0		0
																						7.1	1.04593e-15				0.162	1.31828				0		0	0	0		0
																						7.2	2.76308e-16				0.163	1.32082				0		0	0	0		0
																						7.3	7.11537e-17				0.164	1.32336				0		0	0	0		0
																						7.4	1.78613e-17				0.165	1.32589				0		0	0	0		0
																						7.5	4.37063e-18				0.166	1.3284				0		0	0	0		0
																						7.6	1.04253e-18				0.167	1.33091				0		0	0	0		0
																						7.7	2.42406e-19				0.168	1.33341				0		0	0	0		0
																						7.8	5.49431e-20				0.169	1.33589				0		0	0	0		0
																						7.9	1.21394e-20				0.17	1.33837				0		0	0	0		0
																						8	2.61452e-21				0.171	1.34084				0		0	0	0		0
																						8.1	5.48911e-22				0.172	1.3433				0		0	0	0		0
																						8.2	1.12338e-22				0.173	1.34575				0		0	0	0		0
																						8.3	2.2411e-23				0.174	1.34819				0		0	0	0		0
																						8.4	4.35824e-24				0.175	1.35062				0		0	0	0		0
																						8.5	8.26178e-25				0.176	1.35305				0		0	0	0		0
																						8.6	1.52668e-25				0.177	1.35546				0		0	0	0		0
																						8.7	2.75004e-26				0.178	1.35787				0		0	0	0		0
																						8.8	4.82882e-27				0.179	1.36027				0		0	0	0		0
																						8.9	8.26527e-28				0.18	1.36266				0		0	0	0		0
																						9	1.37907e-28				0.181	1.36504				0		0	0	0		0
																											0.182	1.36741				0		0	0	0		0
																											0.183	1.36977				0		0	0	0		0
																											0.184	1.37213				0		0	0	0		0
																											0.185	1.37448				0		0	0	0		0
																											0.186	1.37682				0		0	0	0		0
																											0.187	1.37915				0		0	0	0		0
																											0.188	1.38148				0		0	0	0		0
																											0.189	1.3838				0		0	0	0		0
																											0.19	1.38611				0		0	0	0		0
																											0.191	1.38841				0		0	0	0		0
																											0.192	1.39071				0		0	0	0		0
																											0.193	1.39299				0		0	0	0		0
																											0.194	1.39527				0		0	0	0		0
																											0.195	1.39755				0		0	0	0		0
																											0.196	1.39981
																											0.197	1.40207
																											0.198	1.40433
																											0.199	1.40657
																											0.2	1.40881
																											0.201	1.41104
																											0.202	1.41327
																											0.203	1.41549
																											0.204	1.4177
																											0.205	1.41991
																											0.206	1.42211
																											0.207	1.4243
																											0.208	1.42649
																											0.209	1.42867
																											0.21	1.43084
																											0.211	1.43301
																											0.212	1.43517
																											0.213	1.43733
																											0.214	1.43948
																											0.215	1.44163
																											0.216	1.44376
																											0.217	1.4459
																											0.218	1.44803
																											0.219	1.45015
																											0.22	1.45226
																											0.221	1.45438
																											0.222	1.45648
																											0.223	1.45858
																											0.224	1.46068
																											0.225	1.46277
																											0.226	1.46485
																											0.227	1.46693
																											0.228	1.469
																											0.229	1.47107
																											0.23	1.47314
																											0.231	1.47519
																											0.232	1.47725
																											0.233	1.4793
																											0.234	1.48134
																											0.235	1.48338
																											0.236	1.48541
																											0.237	1.48744
																											0.238	1.48947
																											0.239	1.49149
																											0.24	1.4935
																											0.241	1.49552
																											0.242	1.49752
																											0.243	1.49952
																											0.244	1.50152
																											0.245	1.50351
																											0.246	1.5055
																											0.247	1.50749
																											0.248	1.50947
																											0.249	1.51144
																											0.25	1.51342
																											0.251	1.51538
																											0.252	1.51735
																											0.253	1.51931
																											0.254	1.52126
																											0.255	1.52321
																											0.256	1.52516
																											0.257	1.5271
																											0.258	1.52904
																											0.259	1.53098
																											0.26	1.53291
																											0.261	1.53484
																											0.262	1.53676
																											0.263	1.53868
																											0.264	1.5406
																											0.265	1.54251
																											0.266	1.54442
																											0.267	1.54632
																											0.268	1.54822
																											0.269	1.55012
																											0.27	1.55202
																											0.271	1.55391
																											0.272	1.5558
																											0.273	1.55768
																											0.274	1.55956
																											0.275	1.56144
																											0.276	1.56331
																											0.277	1.56518
																											0.278	1.56705
																											0.279	1.56891
																											0.28	1.57078
																											0.281	1.57263
																											0.282	1.57449
																											0.283	1.57634
																											0.284	1.57819
																											0.285	1.58003
																											0.286	1.58187
																											0.287	1.58371
																											0.288	1.58555
																											0.289	1.58738
																											0.29	1.58921
																											0.291	1.59104
																											0.292	1.59286
																											0.293	1.59468
																											0.294	1.5965
																											0.295	1.59832
																											0.296	1.60013
																											0.297	1.60194
																											0.298	1.60375
																											0.299	1.60555
																											0.3	1.60735
																											0.301	1.60915
																											0.302	1.61095
																											0.303	1.61274
																											0.304	1.61453
																											0.305	1.61632
																											0.306	1.61811
																											0.307	1.61989
																											0.308	1.62167
																											0.309	1.62345
																											0.31	1.62522
																											0.311	1.62699
																											0.312	1.62876
																											0.313	1.63053
																											0.314	1.6323
																											0.315	1.63406
																											0.316	1.63582
																											0.317	1.63758
																											0.318	1.63934
																											0.319	1.64109
																											0.32	1.64284
																											0.321	1.64459
																											0.322	1.64634
																											0.323	1.64808
																											0.324	1.64982
																											0.325	1.65156
																											0.326	1.6533
																											0.327	1.65504
																											0.328	1.65677
																											0.329	1.6585
																											0.33	1.66023
																											0.331	1.66196
																											0.332	1.66368
																											0.333	1.66541
																											0.334	1.66713
																											0.335	1.66885
																											0.336	1.67056
																											0.337	1.67228
																											0.338	1.67399
																											0.339	1.6757
																											0.34	1.67741
																											0.341	1.67912
																											0.342	1.68082
																											0.343	1.68253
																											0.344	1.68423
																											0.345	1.68593
																											0.346	1.68763
																											0.347	1.68932
																											0.348	1.69102
																											0.349	1.69271
																											0.35	1.6944
																											0.351	1.69609
																											0.352	1.69778
																											0.353	1.69946
																											0.354	1.70115
																											0.355	1.70283
																											0.356	1.70451
																											0.357	1.70619
																											0.358	1.70786
																											0.359	1.70954
																											0.36	1.71121
																											0.361	1.71288
																											0.362	1.71456
																											0.363	1.71622
																											0.364	1.71789
																											0.365	1.71956
																											0.366	1.72122
																											0.367	1.72288
																											0.368	1.72455
																											0.369	1.72621
																											0.37	1.72786
																											0.371	1.72952
																											0.372	1.73118
																											0.373	1.73283
																											0.374	1.73448
																											0.375	1.73613
																											0.376	1.73778
																											0.377	1.73943
																											0.378	1.74108
																											0.379	1.74273
																											0.38	1.74437
																											0.381	1.74601
																											0.382	1.74766
																											0.383	1.7493
																											0.384	1.75093
																											0.385	1.75257
																											0.386	1.75421
																											0.387	1.75585
																											0.388	1.75748
																											0.389	1.75911
																											0.39	1.76074
																											0.391	1.76237
																											0.392	1.764
																											0.393	1.76563
																											0.394	1.76726
																											0.395	1.76889
																											0.396	1.77051
																											0.397	1.77213
																											0.398	1.77376
																											0.399	1.77538
																											0.4	1.777
																											0.401	1.77862
																											0.402	1.78024
																											0.403	1.78185
																											0.404	1.78347
																											0.405	1.78509
																											0.406	1.7867
																											0.407	1.78831
																											0.408	1.78993
																											0.409	1.79154
																											0.41	1.79315
																											0.411	1.79476
																											0.412	1.79637
																											0.413	1.79797
																											0.414	1.79958
																											0.415	1.80119
																											0.416	1.80279
																											0.417	1.8044
																											0.418	1.806
																											0.419	1.8076
																											0.42	1.8092
																											0.421	1.8108
																											0.422	1.8124
																											0.423	1.814
																											0.424	1.8156
																											0.425	1.8172
																											0.426	1.8188
																											0.427	1.82039
																											0.428	1.82199
																											0.429	1.82358
																											0.43	1.82518
																											0.431	1.82677
																											0.432	1.82836
																											0.433	1.82995
																											0.434	1.83154
																											0.435	1.83313
																											0.436	1.83472
																											0.437	1.83631
																											0.438	1.8379
																											0.439	1.83949
																											0.44	1.84108
																											0.441	1.84266
																											0.442	1.84425
																											0.443	1.84583
																											0.444	1.84742
																											0.445	1.849
																											0.446	1.85059
																											0.447	1.85217
																											0.448	1.85375
																											0.449	1.85533
																											0.45	1.85692
																											0.451	1.8585
																											0.452	1.86008
																											0.453	1.86166
																											0.454	1.86324
																											0.455	1.86482
																											0.456	1.86639
																											0.457	1.86797
																											0.458	1.86955
																											0.459	1.87113
																											0.46	1.8727
																											0.461	1.87428
																											0.462	1.87586
																											0.463	1.87743
																											0.464	1.87901
																											0.465	1.88058
																											0.466	1.88216
																											0.467	1.88373
																											0.468	1.88531
																											0.469	1.88688
																											0.47	1.88845
																											0.471	1.89003
																											0.472	1.8916
																											0.473	1.89317
																											0.474	1.89475
																											0.475	1.89632
																											0.476	1.89789
																											0.477	1.89946
																											0.478	1.90103
																											0.479	1.9026
																											0.48	1.90417
																											0.481	1.90574
																											0.482	1.90732
																											0.483	1.90889
																											0.484	1.91046
																											0.485	1.91203
																											0.486	1.9136
																											0.487	1.91517
																											0.488	1.91674
																											0.489	1.9183
																											0.49	1.91987
																											0.491	1.92144
																											0.492	1.92301
																											0.493	1.92458
																											0.494	1.92615
																											0.495	1.92772
																											0.496	1.92929
																											0.497	1.93086
																											0.498	1.93243
																											0.499	1.934
																											0.5	1.93556
																											0.501	1.93713
																											0.502	1.9387
																											0.503	1.94027
																											0.504	1.94184
																											0.505	1.94341
																											0.506	1.94498
																											0.507	1.94655
																											0.508	1.94812
																											0.509	1.94969
																											0.51	1.95125
																											0.511	1.95282
																											0.512	1.95439
																											0.513	1.95596
																											0.514	1.95753
																											0.515	1.9591
																											0.516	1.96067
																											0.517	1.96224
																											0.518	1.96381
																											0.519	1.96538
																											0.52	1.96695
																											0.521	1.96853
																											0.522	1.9701
																											0.523	1.97167
																											0.524	1.97324
																											0.525	1.97481
																											0.526	1.97638
																											0.527	1.97796
																											0.528	1.97953
																											0.529	1.9811
																											0.53	1.98267
																											0.531	1.98425
																											0.532	1.98582
																											0.533	1.9874
																											0.534	1.98897
																											0.535	1.99054
																											0.536	1.99212
																											0.537	1.9937
																											0.538	1.99527
																											0.539	1.99685
																											0.54	1.99842
																											0.541	2
																											0.542	2.00158
																											0.543	2.00316
																											0.544	2.00473
																											0.545	2.00631
																											0.546	2.00789
																											0.547	2.00947
																											0.548	2.01105
																											0.549	2.01263
																											0.55	2.01421
																											0.551	2.01579
																											0.552	2.01738
																											0.553	2.01896
																											0.554	2.02054
																											0.555	2.02213
																											0.556	2.02371
																											0.557	2.0253
																											0.558	2.02688
																											0.559	2.02847
																											0.56	2.03005
																											0.561	2.03164
																											0.562	2.03323
																											0.563	2.03482
																											0.564	2.03641
																											0.565	2.03799
																											0.566	2.03959
																											0.567	2.04118
																											0.568	2.04277
																											0.569	2.04436
																											0.57	2.04595
																											0.571	2.04755
																											0.572	2.04914
																											0.573	2.05074
																											0.574	2.05233
																											0.575	2.05393
																											0.576	2.05553
																											0.577	2.05713
																											0.578	2.05872
																											0.579	2.06032
																											0.58	2.06193
																											0.581	2.06353
																											0.582	2.06513
																											0.583	2.06673
																											0.584	2.06834
																											0.585	2.06994
																											0.586	2.07155
																											0.587	2.07315
																											0.588	2.07476
																											0.589	2.07637
																											0.59	2.07798
																											0.591	2.07959
																											0.592	2.0812
																											0.593	2.08281
																											0.594	2.08443
																											0.595	2.08604
																											0.596	2.08766
																											0.597	2.08927
																											0.598	2.09089
																											0.599	2.09251
																											0.6	2.09413
																											0.601	2.09575
																											0.602	2.09737
																											0.603	2.09899
																											0.604	2.10062
																											0.605	2.10224
																											0.606	2.10387
																											0.607	2.1055
																											0.608	2.10712
																											0.609	2.10875
																											0.61	2.11038
																											0.611	2.11202
																											0.612	2.11365
																											0.613	2.11528
																											0.614	2.11692
																											0.615	2.11856
																											0.616	2.12019
																											0.617	2.12183
																											0.618	2.12347
																											0.619	2.12512
																											0.62	2.12676
																											0.621	2.1284
																											0.622	2.13005
																											0.623	2.1317
																											0.624	2.13334
																											0.625	2.13499
																											0.626	2.13665
																											0.627	2.1383
																											0.628	2.13995
																											0.629	2.14161
																											0.63	2.14326
																											0.631	2.14492
																											0.632	2.14658
																											0.633	2.14824
																											0.634	2.14991
																											0.635	2.15157
																											0.636	2.15324
																											0.637	2.1549
																											0.638	2.15657
																											0.639	2.15824
																											0.64	2.15992
																											0.641	2.16159
																											0.642	2.16327
																											0.643	2.16494
																											0.644	2.16662
																											0.645	2.1683
																											0.646	2.16998
																											0.647	2.17167
																											0.648	2.17335
																											0.649	2.17504
																											0.65	2.17673
																											0.651	2.17842
																											0.652	2.18011
																											0.653	2.18181
																											0.654	2.1835
																											0.655	2.1852
																											0.656	2.1869
																											0.657	2.1886
																											0.658	2.1903
																											0.659	2.19201
																											0.66	2.19372
																											0.661	2.19543
																											0.662	2.19714
																											0.663	2.19885
																											0.664	2.20056
																											0.665	2.20228
																											0.666	2.204
																											0.667	2.20572
																											0.668	2.20744
																											0.669	2.20917
																											0.67	2.2109
																											0.671	2.21263
																											0.672	2.21436
																											0.673	2.21609
																											0.674	2.21783
																											0.675	2.21956
																											0.676	2.2213
																											0.677	2.22305
																											0.678	2.22479
																											0.679	2.22654
																											0.68	2.22829
																											0.681	2.23004
																											0.682	2.23179
																											0.683	2.23355
																											0.684	2.23531
																											0.685	2.23707
																											0.686	2.23883
																											0.687	2.2406
																											0.688	2.24236
																											0.689	2.24413
																											0.69	2.24591
																											0.691	2.24768
																											0.692	2.24946
																											0.693	2.25124
																											0.694	2.25302
																											0.695	2.25481
																											0.696	2.2566
																											0.697	2.25839
																											0.698	2.26018
																											0.699	2.26198
																											0.7	2.26378
																											0.701	2.26558
																											0.702	2.26738
																											0.703	2.26919
																											0.704	2.271
																											0.705	2.27281
																											0.706	2.27463
																											0.707	2.27644
																											0.708	2.27827
																											0.709	2.28009
																											0.71	2.28192
																											0.711	2.28375
																											0.712	2.28558
																											0.713	2.28742
																											0.714	2.28925
																											0.715	2.2911
																											0.716	2.29294
																											0.717	2.29479
																											0.718	2.29664
																											0.719	2.2985
																											0.72	2.30035
																											0.721	2.30221
																											0.722	2.30408
																											0.723	2.30595
																											0.724	2.30782
																											0.725	2.30969
																											0.726	2.31157
																											0.727	2.31345
																											0.728	2.31533
																											0.729	2.31722
																											0.73	2.31911
																											0.731	2.32101
																											0.732	2.3229
																											0.733	2.32481
																											0.734	2.32671
																											0.735	2.32862
																											0.736	2.33053
																											0.737	2.33245
																											0.738	2.33437
																											0.739	2.33629
																											0.74	2.33822
																											0.741	2.34015
																											0.742	2.34209
																											0.743	2.34403
																											0.744	2.34597
																											0.745	2.34792
																											0.746	2.34987
																											0.747	2.35182
																											0.748	2.35378
																											0.749	2.35575
																											0.75	2.35771
																											0.751	2.35969
																											0.752	2.36166
																											0.753	2.36364
																											0.754	2.36563
																											0.755	2.36761
																											0.756	2.36961
																											0.757	2.3716
																											0.758	2.37361
																											0.759	2.37561
																											0.76	2.37762
																											0.761	2.37964
																											0.762	2.38166
																											0.763	2.38369
																											0.764	2.38571
																											0.765	2.38775
																											0.766	2.38979
																											0.767	2.39183
																											0.768	2.39388
																											0.769	2.39593
																											0.77	2.39799
																											0.771	2.40006
																											0.772	2.40213
																											0.773	2.4042
																											0.774	2.40628
																											0.775	2.40836
																											0.776	2.41045
																											0.777	2.41255
																											0.778	2.41465
																											0.779	2.41675
																											0.78	2.41886
																											0.781	2.42098
																											0.782	2.4231
																											0.783	2.42523
																											0.784	2.42736
																											0.785	2.4295
																											0.786	2.43165
																											0.787	2.4338
																											0.788	2.43596
																											0.789	2.43812
																											0.79	2.44029
																											0.791	2.44246
																											0.792	2.44464
																											0.793	2.44683
																											0.794	2.44902
																											0.795	2.45122
																											0.796	2.45343
																											0.797	2.45564
																											0.798	2.45786
																											0.799	2.46009
																											0.8	2.46232
																											0.801	2.46456
																											0.802	2.4668
																											0.803	2.46905
																											0.804	2.47131
																											0.805	2.47358
																											0.806	2.47585
																											0.807	2.47814
																											0.808	2.48042
																											0.809	2.48272
																											0.81	2.48502
																											0.811	2.48733
																											0.812	2.48965
																											0.813	2.49197
																											0.814	2.49431
																											0.815	2.49665
																											0.816	2.499
																											0.817	2.50135
																											0.818	2.50372
																											0.819	2.50609
																											0.82	2.50847
																											0.821	2.51086
																											0.822	2.51326
																											0.823	2.51567
																											0.824	2.51808
																											0.825	2.5205
																											0.826	2.52294
																											0.827	2.52538
																											0.828	2.52783
																											0.829	2.53029
																											0.83	2.53276
																											0.831	2.53523
																											0.832	2.53772
																											0.833	2.54022
																											0.834	2.54273
																											0.835	2.54524
																											0.836	2.54777
																											0.837	2.5503
																											0.838	2.55285
																											0.839	2.55541
																											0.84	2.55797
																											0.841	2.56055
																											0.842	2.56314
																											0.843	2.56574
																											0.844	2.56835
																											0.845	2.57097
																											0.846	2.5736
																											0.847	2.57625
																											0.848	2.5789
																											0.849	2.58157
																											0.85	2.58425
																											0.851	2.58694
																											0.852	2.58964
																											0.853	2.59235
																											0.854	2.59508
																											0.855	2.59782
																											0.856	2.60057
																											0.857	2.60334
																											0.858	2.60612
																											0.859	2.60891
																											0.86	2.61171
																											0.861	2.61453
																											0.862	2.61737
																											0.863	2.62021
																											0.864	2.62307
																											0.865	2.62595
																											0.866	2.62884
																											0.867	2.63174
																											0.868	2.63466
																											0.869	2.6376
																											0.87	2.64055
																											0.871	2.64352
																											0.872	2.6465
																											0.873	2.6495
																											0.874	2.65251
																											0.875	2.65554
																											0.876	2.65859
																											0.877	2.66166
																											0.878	2.66474
																											0.879	2.66784
																											0.88	2.67096
																											0.881	2.6741
																											0.882	2.67726
																											0.883	2.68043
																											0.884	2.68363
																											0.885	2.68684
																											0.886	2.69008
																											0.887	2.69333
																											0.888	2.69661
																											0.889	2.69991
																											0.89	2.70322
																											0.891	2.70656
																											0.892	2.70992
																											0.893	2.71331
																											0.894	2.71671
																											0.895	2.72014
																											0.896	2.7236
																											0.897	2.72708
																											0.898	2.73058
																											0.899	2.73411
																											0.9	2.73766
																											0.901	2.74124
																											0.902	2.74485
																											0.903	2.74848
																											0.904	2.75214
																											0.905	2.75583
																											0.906	2.75955
																											0.907	2.76329
																											0.908	2.76707
																											0.909	2.77088
																											0.91	2.77472
																											0.911	2.77859
																											0.912	2.78249
																											0.913	2.78642
																											0.914	2.79039
																											0.915	2.7944
																											0.916	2.79844
																											0.917	2.80251
																											0.918	2.80663
																											0.919	2.81078
																											0.92	2.81497
																											0.921	2.8192
																											0.922	2.82347
																											0.923	2.82778
																											0.924	2.83214
																											0.925	2.83654
																											0.926	2.84098
																											0.927	2.84547
																											0.928	2.85001
																											0.929	2.8546
																											0.93	2.85923
																											0.931	2.86392
																											0.932	2.86866
																											0.933	2.87345
																											0.934	2.8783
																											0.935	2.88321
																											0.936	2.88818
																											0.937	2.8932
																											0.938	2.89829
																											0.939	2.90344
																											0.94	2.90866
																											0.941	2.91395
																											0.942	2.91931
																											0.943	2.92475
																											0.944	2.93025
																											0.945	2.93584
																											0.946	2.94151
																											0.947	2.94726
																											0.948	2.9531
																											0.949	2.95902
																											0.95	2.96504
																											0.951	2.97116
																											0.952	2.97738
																											0.953	2.9837
																											0.954	2.99013
																											0.955	2.99668
																											0.956	3.00334
																											0.957	3.01013
																											0.958	3.01704
																											0.959	3.02409
																											0.96	3.03128
																											0.961	3.03862
																											0.962	3.04611
																											0.963	3.05377
																											0.964	3.0616
																											0.965	3.0696
																											0.966	3.0778
																											0.967	3.0862
																											0.968	3.09481
																											0.969	3.10364
																											0.97	3.11271
																											0.971	3.12204
																											0.972	3.13164
																											0.973	3.14153
																											0.974	3.15173
																											0.975	3.16227
																											0.976	3.17316
																											0.977	3.18444
																											0.978	3.19614
																											0.979	3.2083
																											0.98	3.22096
																											0.981	3.23417
																											0.982	3.24799
																											0.983	3.26247
																											0.984	3.27771
																											0.985	3.29378
																											0.986	3.3108
																											0.987	3.3289
																											0.988	3.34825
																											0.989	3.36906
																											0.99	3.39158
																											0.991	3.41616
																											0.992	3.44325
																											0.993	3.47351
																											0.994	3.50786
																											0.995	3.54772
																											0.996	3.59544
																											0.997	3.65534
																											0.998	3.73695
																											0.999	3.86968
																											0.9995	3.99504

## Sheet: QN_2
	Semi-qunantitative (QN_2)			Microbial-MLE Tool										0.0564681	0.829026	0.909086
	Microbial analysis results were all positive (i.e. no non-detection data)
	INPUT						OUTPUT
																														Min	Max	n		Mid-point	Log CFU							mean	sd
	Sample size		25	g or ml			Total number of samples	906					[Percentiles of porbability distrbution]					1000	Iterations			-9	2.17556e-41	0	2.81763		0.001	0.137778		10	100	258		55	1.74036	449.014	2552.77	781.446	7873.34	0.752035		2.81763	0.867199
	Volume of diluent used		225	ml			95% lower CI	2.76116	±	0.829026	log CFU/g or ml		Min	0.05	0.25	Median	0.75	0.95	Max			-8.9	1.04026e-40	0.460035	2.81763		0.002	0.321685		100	1000	368		550	2.74036	1008.45		2763.53
	Analytical LOQ		10	CFU/g or ml			Estimated microbial concentration	2.81763	±	0.867199	log CFU/g or ml		0.137778	1.39913	2.23475	2.81871	3.40323	4.24447	5.67117	log CFU/g or ml		-8.8	4.9084e-40				0.003	0.434751		1000	10000	234		5500	3.74036	875.245		3273.73
	Dilution factor		10				95% upper CI	2.87409	±	0.909086	log CFU/g or ml		1.37334	25.0688	171.693	658.737	2530.61	17557.6	468995	CFU/g or ml		-8.7	2.28539e-39	0	1		0.004	0.517752		10000	100000	44		55000	4.74036	208.576		988.726
																						-8.6	1.05004e-38	0.460035	1		0.005	0.583868		100000	1000000	2		550000	5.74036	11.4807		65.9035
	Number of samples per intervals (CFU/g or ml)																					-8.5	4.7608e-38				0.006	0.639095		1000000	10000000	0		5500000	6.74036	0		0
	Min		Max	Counts	5																	-8.4	2.12998e-37	0.05			0.007	0.686688		10000000	100000000	0		55000000	7.74036	0		0
LOQ	10	~	100	258																		-8.3	9.40369e-37	0	1.39913		0.008	0.728615		100000000	1000000000	0		550000000	8.74036	0		0
	100	~	1000	368																		-8.2	4.09681e-36	0.460035	1.39913		0.009	0.766163		1000000000	10000000000	0		5500000000	9.74036	0		0
	1000	~	10000	234																		-8.1	1.76124e-35				0.01	0.800218		0	0	0		0	0	0		0
	10000	~	100000	44																		-8	7.47162e-35	0.95			0.011	0.83142		0	0	0		0	0	0		0
	100000	~	1000000	2																		-7.9	3.12778e-34	0	4.24447		0.012	0.860244		0	0	0		0	0	0		0
	1000000	~	10000000	0																		-7.8	1.29206e-33	0.460035	4.24447		0.013	0.887056		0	0	0		0	0	0		0
	10000000	~	100000000	0																		-7.7	5.26692e-33				0.014	0.91214		0	0	0		0	0	0		0
	100000000	~	1000000000	0																		-7.6	2.11862e-32				0.015	0.935724		0	0	0		0	0	0		0
	1000000000	~	10000000000	0																		-7.5	8.40962e-32				0.016	0.957994		0	0	0		0	0	0		0
																						-7.4	3.294e-31				0.017	0.9791		0	0	0		0	0	0		0
																						-7.3	1.2732e-30				0.018	0.999171		0	0	0		0	0	0		0
																						-7.2	4.85618e-30				0.019	1.01831		0	0	0		0	0	0		0
																						-7.1	1.82775e-29				0.02	1.03662		0	0	0		0	0	0		0
																						-7	6.78836e-29				0.021	1.05416		0	0	0		0	0	0		0
																						-6.9	2.48793e-28				0.022	1.07101		0	0	0		0	0	0		0
																						-6.8	8.9978e-28				0.023	1.08722		0	0	0		0	0	0		0
																						-6.7	3.21114e-27				0.024	1.10285		0	0	0		0	0	0		0
																						-6.6	1.13086e-26				0.025	1.11795		0	0	0		0	0	0		0
																						-6.5	3.92989e-26				0.026	1.13254		0	0	0		0	0	0		0
																						-6.4	1.34766e-25				0.027	1.14667
																						-6.3	4.5604e-25				0.028	1.16038
																						-6.2	1.52283e-24				0.029	1.17368
																						-6.1	5.01793e-24				0.03	1.1866
																						-6	1.63164e-23				0.031	1.19917
																						-5.9	5.23537e-23				0.032	1.21142
																						-5.8	1.65766e-22				0.033	1.22335
																						-5.7	5.17928e-22				0.034	1.23498
																						-5.6	1.59687e-21				0.035	1.24634
																						-5.5	4.85839e-21				0.036	1.25743
																						-5.4	1.45862e-20				0.037	1.26828
																						-5.3	4.32132e-20				0.038	1.27888
																						-5.2	1.26333e-19				0.039	1.28926
																						-5.1	3.64451e-19				0.04	1.29943
																						-5	1.0375e-18				0.041	1.30939
																						-4.9	2.9145e-18				0.042	1.31916
																						-4.8	8.0791e-18				0.043	1.32874
																						-4.7	2.20998e-17				0.044	1.33815
																						-4.6	5.96537e-17				0.045	1.34738
																						-4.5	1.58896e-16				0.046	1.35645
																						-4.4	4.1765e-16				0.047	1.36536
																						-4.3	1.08327e-15				0.048	1.37412
																						-4.2	2.7726e-15				0.049	1.38273
																						-4.1	7.00265e-15				0.05	1.39121
																						-4	1.74527e-14				0.051	1.39955
																						-3.9	4.29228e-14				0.052	1.40776
																						-3.8	1.04169e-13				0.053	1.41585
																						-3.7	2.49467e-13				0.054	1.42382
																						-3.6	5.89541e-13				0.055	1.43167
																						-3.5	1.3748e-12				0.056	1.43941
																						-3.4	3.16366e-12				0.057	1.44705
																						-3.3	7.18399e-12				0.058	1.45457
																						-3.2	1.60978e-11				0.059	1.462
																						-3.1	3.55953e-11				0.06	1.46933
																						-3	7.76682e-11				0.061	1.47656
																						-2.9	1.67232e-10				0.062	1.4837
																						-2.8	3.5532e-10				0.063	1.49075
																						-2.7	7.44983e-10				0.064	1.49772
																						-2.6	1.54134e-09				0.065	1.5046
																						-2.5	3.14683e-09				0.066	1.5114
																						-2.4	6.3398e-09				0.067	1.51812
																						-2.3	1.26038e-08				0.068	1.52476
																						-2.2	2.4726e-08				0.069	1.53133
																						-2.1	4.78663e-08				0.07	1.53782
																						-2	9.1439e-08				0.071	1.54424
																						-1.9	1.72369e-07				0.072	1.5506
																						-1.8	3.20634e-07				0.073	1.55689
																						-1.7	5.88555e-07				0.074	1.56311
																						-1.6	1.06608e-06				0.075	1.56926
																						-1.5	1.90553e-06				0.076	1.57536
																						-1.4	3.361e-06				0.077	1.58139
																						-1.3	5.84986e-06				0.078	1.58737
																						-1.2	1.00473e-05				0.079	1.59329
																						-1.1	1.70285e-05				0.08	1.59915
																						-1	2.84792e-05				0.081	1.60495
																						-0.9	4.70008e-05				0.082	1.61071
																						-0.8	7.65434e-05				0.083	1.61641
																						-0.7	0.000123009				0.084	1.62205
																						-0.6	0.000195069				0.085	1.62765
																						-0.5	0.000305257				0.086	1.6332
																						-0.4	0.000471377				0.087	1.6387
																						-0.3	0.000718285				0.088	1.64415
																						-0.2	0.00108006				0.089	1.64956
																						-0.1	0.00160261				0.09	1.65492
																						-1.52378e-14	0.00234656				0.091	1.66024
																						0.1	0.00339047				0.092	1.66552
																						0.2	0.00483407				0.093	1.67075
																						0.3	0.00680129				0.094	1.67594
																						0.4	0.00944267				0.095	1.68109
																						0.5	0.0129367				0.096	1.6862
																						0.6	0.0174895				0.097	1.69127
																						0.7	0.0233322				0.098	1.69631
																						0.8	0.0307156				0.099	1.70131
																						0.9	0.0399014				0.1	1.70626
																						1	0.0511496				0.101	1.71119
																						1.1	0.0647025				0.102	1.71608
																						1.2	0.0807654				0.103	1.72093
																						1.3	0.0994843				0.104	1.72575
																						1.4	0.120923				0.105	1.73053
																						1.5	0.14504				0.106	1.73529
																						1.6	0.171669				0.107	1.74001
																						1.7	0.200504				0.108	1.7447
																						1.8	0.231088				0.109	1.74935
																						1.9	0.262819				0.11	1.75398
																						2	0.294959				0.111	1.75858
																						2.1	0.326656				0.112	1.76315
																						2.2	0.356981				0.113	1.76768
																						2.3	0.384969				0.114	1.77219
																						2.4	0.409667				0.115	1.77667
																						2.5	0.43019				0.116	1.78113
																						2.6	0.445775				0.117	1.78556
																						2.7	0.455823				0.118	1.78996
																						2.8	0.45994				0.119	1.79433
																						2.9	0.457964				0.12	1.79868
																						3	0.449974				0.121	1.803
																						3.1	0.436282				0.122	1.8073
																						3.2	0.41742				0.123	1.81157
																						3.3	0.394098				0.124	1.81582
																						3.4	0.367164				0.125	1.82004
																						3.5	0.337552				0.126	1.82424
																						3.6	0.306229				0.127	1.82842
																						3.7	0.274143				0.128	1.83258
																						3.8	0.242177				0.129	1.83671
																						3.9	0.211113				0.13	1.84082
																						4	0.181602				0.131	1.84491
																						4.1	0.154153				0.132	1.84898
																						4.2	0.129125				0.133	1.85302
																						4.3	0.106731				0.134	1.85705
																						4.4	0.0870556				0.135	1.86105
																						4.5	0.0700694				0.136	1.86503
																						4.6	0.0556525				0.137	1.869
																						4.7	0.0436181				0.138	1.87294
																						4.8	0.0337344				0.139	1.87687
																						4.9	0.0257457				0.14	1.88077
																						5	0.0193893				0.141	1.88466
																						5.1	0.0144094				0.142	1.88853
																						5.2	0.010567				0.143	1.89238
																						5.3	0.00764687				0.144	1.89621
																						5.4	0.00546061				0.145	1.90002
																						5.5	0.0038479				0.146	1.90382
																						5.6	0.00267566				0.147	1.9076
																						5.7	0.00183596				0.148	1.91136
																						5.8	0.00124314				0.149	1.9151
																						5.9	0.000830622				0.15	1.91883
																						6	0.00054766				0.151	1.92254
																						6.1	0.000356323				0.152	1.92624
																						6.2	0.000228772				0.153	1.92992
																						6.3	0.000144939				0.154	1.93358
																						6.4	9.06135e-05				0.155	1.93723
																						6.5	5.59019e-05				0.156	1.94086
																						6.6	3.40318e-05				0.157	1.94447
																						6.7	2.04441e-05				0.158	1.94807
																						6.8	1.21193e-05				0.159	1.95166
																						6.9	7.0894e-06				0.16	1.95523
																						7	4.0923e-06				0.161	1.95879
																						7.1	2.33105e-06				0.162	1.96233
																						7.2	1.31027e-06				0.163	1.96586
																						7.3	7.26765e-07				0.164	1.96937
																						7.4	3.97789e-07				0.165	1.97287
																						7.5	2.14851e-07				0.166	1.97636
																						7.6	1.14511e-07				0.167	1.97983
																						7.7	6.02254e-08				0.168	1.98329
																						7.8	3.12564e-08				0.169	1.98674
																						7.9	1.60075e-08				0.17	1.99017
																						8	8.08969e-09				0.171	1.99359
																						8.1	4.03428e-09				0.172	1.997
																						8.2	1.9853e-09				0.173	2.0004
																						8.3	9.64074e-10				0.174	2.00378
																						8.4	4.61976e-10				0.175	2.00715
																						8.5	2.18451e-10				0.176	2.01051
																						8.6	1.01933e-10				0.177	2.01385
																						8.7	4.69352e-11				0.178	2.01719
																						8.8	2.1326e-11				0.179	2.02051
																						8.9	9.56189e-12				0.18	2.02382
																						9	4.23062e-12				0.181	2.02712
																											0.182	2.03041
																											0.183	2.03368
																											0.184	2.03695
																											0.185	2.0402
																											0.186	2.04345
																											0.187	2.04668
																											0.188	2.0499
																											0.189	2.05311
																											0.19	2.05631
																											0.191	2.0595
																											0.192	2.06269
																											0.193	2.06586
																											0.194	2.06902
																											0.195	2.07217
																											0.196	2.07531
																											0.197	2.07844
																											0.198	2.08156
																											0.199	2.08467
																											0.2	2.08777
																											0.201	2.09086
																											0.202	2.09395
																											0.203	2.09702
																											0.204	2.10009
																											0.205	2.10315
																											0.206	2.10619
																											0.207	2.10923
																											0.208	2.11226
																											0.209	2.11528
																											0.21	2.1183
																											0.211	2.1213
																											0.212	2.1243
																											0.213	2.12729
																											0.214	2.13027
																											0.215	2.13324
																											0.216	2.1362
																											0.217	2.13916
																											0.218	2.14211
																											0.219	2.14505
																											0.22	2.14798
																											0.221	2.1509
																											0.222	2.15382
																											0.223	2.15673
																											0.224	2.15963
																											0.225	2.16253
																											0.226	2.16542
																											0.227	2.1683
																											0.228	2.17117
																											0.229	2.17404
																											0.23	2.1769
																											0.231	2.17975
																											0.232	2.1826
																											0.233	2.18543
																											0.234	2.18827
																											0.235	2.19109
																											0.236	2.19391
																											0.237	2.19672
																											0.238	2.19953
																											0.239	2.20233
																											0.24	2.20512
																											0.241	2.20791
																											0.242	2.21069
																											0.243	2.21346
																											0.244	2.21623
																											0.245	2.21899
																											0.246	2.22175
																											0.247	2.2245
																											0.248	2.22724
																											0.249	2.22998
																											0.25	2.23271
																											0.251	2.23543
																											0.252	2.23815
																											0.253	2.24087
																											0.254	2.24358
																											0.255	2.24628
																											0.256	2.24898
																											0.257	2.25167
																											0.258	2.25436
																											0.259	2.25704
																											0.26	2.25972
																											0.261	2.26239
																											0.262	2.26505
																											0.263	2.26771
																											0.264	2.27037
																											0.265	2.27302
																											0.266	2.27566
																											0.267	2.2783
																											0.268	2.28094
																											0.269	2.28357
																											0.27	2.28619
																											0.271	2.28881
																											0.272	2.29143
																											0.273	2.29404
																											0.274	2.29665
																											0.275	2.29925
																											0.276	2.30184
																											0.277	2.30444
																											0.278	2.30702
																											0.279	2.30961
																											0.28	2.31219
																											0.281	2.31476
																											0.282	2.31733
																											0.283	2.31989
																											0.284	2.32245
																											0.285	2.32501
																											0.286	2.32756
																											0.287	2.33011
																											0.288	2.33266
																											0.289	2.33519
																											0.29	2.33773
																											0.291	2.34026
																											0.292	2.34279
																											0.293	2.34531
																											0.294	2.34783
																											0.295	2.35035
																											0.296	2.35286
																											0.297	2.35537
																											0.298	2.35787
																											0.299	2.36037
																											0.3	2.36287
																											0.301	2.36536
																											0.302	2.36785
																											0.303	2.37033
																											0.304	2.37281
																											0.305	2.37529
																											0.306	2.37776
																											0.307	2.38023
																											0.308	2.3827
																											0.309	2.38516
																											0.31	2.38762
																											0.311	2.39008
																											0.312	2.39253
																											0.313	2.39498
																											0.314	2.39743
																											0.315	2.39987
																											0.316	2.40231
																											0.317	2.40475
																											0.318	2.40718
																											0.319	2.40961
																											0.32	2.41204
																											0.321	2.41446
																											0.322	2.41688
																											0.323	2.4193
																											0.324	2.42171
																											0.325	2.42412
																											0.326	2.42653
																											0.327	2.42894
																											0.328	2.43134
																											0.329	2.43374
																											0.33	2.43613
																											0.331	2.43853
																											0.332	2.44092
																											0.333	2.4433
																											0.334	2.44569
																											0.335	2.44807
																											0.336	2.45045
																											0.337	2.45283
																											0.338	2.4552
																											0.339	2.45757
																											0.34	2.45994
																											0.341	2.4623
																											0.342	2.46467
																											0.343	2.46703
																											0.344	2.46938
																											0.345	2.47174
																											0.346	2.47409
																											0.347	2.47644
																											0.348	2.47879
																											0.349	2.48113
																											0.35	2.48348
																											0.351	2.48582
																											0.352	2.48815
																											0.353	2.49049
																											0.354	2.49282
																											0.355	2.49515
																											0.356	2.49748
																											0.357	2.49981
																											0.358	2.50213
																											0.359	2.50445
																											0.36	2.50677
																											0.361	2.50909
																											0.362	2.5114
																											0.363	2.51371
																											0.364	2.51602
																											0.365	2.51833
																											0.366	2.52064
																											0.367	2.52294
																											0.368	2.52524
																											0.369	2.52754
																											0.37	2.52984
																											0.371	2.53214
																											0.372	2.53443
																											0.373	2.53672
																											0.374	2.53901
																											0.375	2.5413
																											0.376	2.54359
																											0.377	2.54587
																											0.378	2.54815
																											0.379	2.55043
																											0.38	2.55271
																											0.381	2.55499
																											0.382	2.55726
																											0.383	2.55954
																											0.384	2.56181
																											0.385	2.56408
																											0.386	2.56635
																											0.387	2.56861
																											0.388	2.57088
																											0.389	2.57314
																											0.39	2.5754
																											0.391	2.57766
																											0.392	2.57992
																											0.393	2.58217
																											0.394	2.58443
																											0.395	2.58668
																											0.396	2.58893
																											0.397	2.59118
																											0.398	2.59343
																											0.399	2.59568
																											0.4	2.59792
																											0.401	2.60017
																											0.402	2.60241
																											0.403	2.60465
																											0.404	2.60689
																											0.405	2.60913
																											0.406	2.61136
																											0.407	2.6136
																											0.408	2.61583
																											0.409	2.61807
																											0.41	2.6203
																											0.411	2.62253
																											0.412	2.62476
																											0.413	2.62698
																											0.414	2.62921
																											0.415	2.63144
																											0.416	2.63366
																											0.417	2.63588
																											0.418	2.6381
																											0.419	2.64032
																											0.42	2.64254
																											0.421	2.64476
																											0.422	2.64698
																											0.423	2.64919
																											0.424	2.65141
																											0.425	2.65362
																											0.426	2.65583
																											0.427	2.65805
																											0.428	2.66026
																											0.429	2.66247
																											0.43	2.66467
																											0.431	2.66688
																											0.432	2.66909
																											0.433	2.67129
																											0.434	2.6735
																											0.435	2.6757
																											0.436	2.6779
																											0.437	2.68011
																											0.438	2.68231
																											0.439	2.68451
																											0.44	2.6867
																											0.441	2.6889
																											0.442	2.6911
																											0.443	2.6933
																											0.444	2.69549
																											0.445	2.69769
																											0.446	2.69988
																											0.447	2.70208
																											0.448	2.70427
																											0.449	2.70646
																											0.45	2.70865
																											0.451	2.71084
																											0.452	2.71303
																											0.453	2.71522
																											0.454	2.71741
																											0.455	2.7196
																											0.456	2.72179
																											0.457	2.72397
																											0.458	2.72616
																											0.459	2.72834
																											0.46	2.73053
																											0.461	2.73271
																											0.462	2.7349
																											0.463	2.73708
																											0.464	2.73926
																											0.465	2.74145
																											0.466	2.74363
																											0.467	2.74581
																											0.468	2.74799
																											0.469	2.75017
																											0.47	2.75235
																											0.471	2.75453
																											0.472	2.75671
																											0.473	2.75889
																											0.474	2.76107
																											0.475	2.76325
																											0.476	2.76542
																											0.477	2.7676
																											0.478	2.76978
																											0.479	2.77196
																											0.48	2.77413
																											0.481	2.77631
																											0.482	2.77848
																											0.483	2.78066
																											0.484	2.78284
																											0.485	2.78501
																											0.486	2.78719
																											0.487	2.78936
																											0.488	2.79154
																											0.489	2.79371
																											0.49	2.79589
																											0.491	2.79806
																											0.492	2.80023
																											0.493	2.80241
																											0.494	2.80458
																											0.495	2.80676
																											0.496	2.80893
																											0.497	2.8111
																											0.498	2.81328
																											0.499	2.81545
																											0.5	2.81763
																											0.501	2.8198
																											0.502	2.82197
																											0.503	2.82415
																											0.504	2.82632
																											0.505	2.82849
																											0.506	2.83067
																											0.507	2.83284
																											0.508	2.83502
																											0.509	2.83719
																											0.51	2.83937
																											0.511	2.84154
																											0.512	2.84371
																											0.513	2.84589
																											0.514	2.84806
																											0.515	2.85024
																											0.516	2.85241
																											0.517	2.85459
																											0.518	2.85677
																											0.519	2.85894
																											0.52	2.86112
																											0.521	2.8633
																											0.522	2.86547
																											0.523	2.86765
																											0.524	2.86983
																											0.525	2.872
																											0.526	2.87418
																											0.527	2.87636
																											0.528	2.87854
																											0.529	2.88072
																											0.53	2.8829
																											0.531	2.88508
																											0.532	2.88726
																											0.533	2.88944
																											0.534	2.89162
																											0.535	2.8938
																											0.536	2.89599
																											0.537	2.89817
																											0.538	2.90035
																											0.539	2.90254
																											0.54	2.90472
																											0.541	2.90691
																											0.542	2.90909
																											0.543	2.91128
																											0.544	2.91346
																											0.545	2.91565
																											0.546	2.91784
																											0.547	2.92003
																											0.548	2.92222
																											0.549	2.92441
																											0.55	2.9266
																											0.551	2.92879
																											0.552	2.93098
																											0.553	2.93317
																											0.554	2.93537
																											0.555	2.93756
																											0.556	2.93976
																											0.557	2.94195
																											0.558	2.94415
																											0.559	2.94635
																											0.56	2.94855
																											0.561	2.95074
																											0.562	2.95294
																											0.563	2.95515
																											0.564	2.95735
																											0.565	2.95955
																											0.566	2.96175
																											0.567	2.96396
																											0.568	2.96616
																											0.569	2.96837
																											0.57	2.97058
																											0.571	2.97279
																											0.572	2.97499
																											0.573	2.9772
																											0.574	2.97942
																											0.575	2.98163
																											0.576	2.98384
																											0.577	2.98606
																											0.578	2.98827
																											0.579	2.99049
																											0.58	2.99271
																											0.581	2.99493
																											0.582	2.99715
																											0.583	2.99937
																											0.584	3.00159
																											0.585	3.00381
																											0.586	3.00604
																											0.587	3.00827
																											0.588	3.01049
																											0.589	3.01272
																											0.59	3.01495
																											0.591	3.01718
																											0.592	3.01942
																											0.593	3.02165
																											0.594	3.02389
																											0.595	3.02612
																											0.596	3.02836
																											0.597	3.0306
																											0.598	3.03284
																											0.599	3.03508
																											0.6	3.03733
																											0.601	3.03957
																											0.602	3.04182
																											0.603	3.04407
																											0.604	3.04632
																											0.605	3.04857
																											0.606	3.05082
																											0.607	3.05308
																											0.608	3.05533
																											0.609	3.05759
																											0.61	3.05985
																											0.611	3.06211
																											0.612	3.06437
																											0.613	3.06664
																											0.614	3.0689
																											0.615	3.07117
																											0.616	3.07344
																											0.617	3.07571
																											0.618	3.07799
																											0.619	3.08026
																											0.62	3.08254
																											0.621	3.08482
																											0.622	3.0871
																											0.623	3.08938
																											0.624	3.09166
																											0.625	3.09395
																											0.626	3.09624
																											0.627	3.09853
																											0.628	3.10082
																											0.629	3.10311
																											0.63	3.10541
																											0.631	3.10771
																											0.632	3.11001
																											0.633	3.11231
																											0.634	3.11461
																											0.635	3.11692
																											0.636	3.11923
																											0.637	3.12154
																											0.638	3.12385
																											0.639	3.12616
																											0.64	3.12848
																											0.641	3.1308
																											0.642	3.13312
																											0.643	3.13544
																											0.644	3.13777
																											0.645	3.1401
																											0.646	3.14243
																											0.647	3.14476
																											0.648	3.1471
																											0.649	3.14944
																											0.65	3.15178
																											0.651	3.15412
																											0.652	3.15646
																											0.653	3.15881
																											0.654	3.16116
																											0.655	3.16351
																											0.656	3.16587
																											0.657	3.16822
																											0.658	3.17059
																											0.659	3.17295
																											0.66	3.17531
																											0.661	3.17768
																											0.662	3.18005
																											0.663	3.18243
																											0.664	3.1848
																											0.665	3.18718
																											0.666	3.18956
																											0.667	3.19195
																											0.668	3.19433
																											0.669	3.19672
																											0.67	3.19912
																											0.671	3.20151
																											0.672	3.20391
																											0.673	3.20631
																											0.674	3.20872
																											0.675	3.21113
																											0.676	3.21354
																											0.677	3.21595
																											0.678	3.21837
																											0.679	3.22079
																											0.68	3.22321
																											0.681	3.22564
																											0.682	3.22807
																											0.683	3.2305
																											0.684	3.23294
																											0.685	3.23538
																											0.686	3.23782
																											0.687	3.24027
																											0.688	3.24272
																											0.689	3.24517
																											0.69	3.24763
																											0.691	3.25009
																											0.692	3.25255
																											0.693	3.25502
																											0.694	3.25749
																											0.695	3.25996
																											0.696	3.26244
																											0.697	3.26492
																											0.698	3.2674
																											0.699	3.26989
																											0.7	3.27239
																											0.701	3.27488
																											0.702	3.27738
																											0.703	3.27988
																											0.704	3.28239
																											0.705	3.2849
																											0.706	3.28742
																											0.707	3.28994
																											0.708	3.29246
																											0.709	3.29499
																											0.71	3.29752
																											0.711	3.30006
																											0.712	3.3026
																											0.713	3.30514
																											0.714	3.30769
																											0.715	3.31024
																											0.716	3.3128
																											0.717	3.31536
																											0.718	3.31792
																											0.719	3.32049
																											0.72	3.32307
																											0.721	3.32564
																											0.722	3.32823
																											0.723	3.33081
																											0.724	3.33341
																											0.725	3.336
																											0.726	3.3386
																											0.727	3.34121
																											0.728	3.34382
																											0.729	3.34644
																											0.73	3.34906
																											0.731	3.35168
																											0.732	3.35431
																											0.733	3.35695
																											0.734	3.35959
																											0.735	3.36223
																											0.736	3.36488
																											0.737	3.36754
																											0.738	3.3702
																											0.739	3.37286
																											0.74	3.37553
																											0.741	3.37821
																											0.742	3.38089
																											0.743	3.38358
																											0.744	3.38627
																											0.745	3.38897
																											0.746	3.39167
																											0.747	3.39438
																											0.748	3.3971
																											0.749	3.39982
																											0.75	3.40254
																											0.751	3.40527
																											0.752	3.40801
																											0.753	3.41076
																											0.754	3.41351
																											0.755	3.41626
																											0.756	3.41902
																											0.757	3.42179
																											0.758	3.42456
																											0.759	3.42734
																											0.76	3.43013
																											0.761	3.43292
																											0.762	3.43572
																											0.763	3.43853
																											0.764	3.44134
																											0.765	3.44416
																											0.766	3.44698
																											0.767	3.44982
																											0.768	3.45265
																											0.769	3.4555
																											0.77	3.45835
																											0.771	3.46121
																											0.772	3.46408
																											0.773	3.46695
																											0.774	3.46983
																											0.775	3.47272
																											0.776	3.47562
																											0.777	3.47852
																											0.778	3.48143
																											0.779	3.48435
																											0.78	3.48727
																											0.781	3.4902
																											0.782	3.49314
																											0.783	3.49609
																											0.784	3.49905
																											0.785	3.50201
																											0.786	3.50498
																											0.787	3.50796
																											0.788	3.51095
																											0.789	3.51395
																											0.79	3.51695
																											0.791	3.51997
																											0.792	3.52299
																											0.793	3.52602
																											0.794	3.52906
																											0.795	3.53211
																											0.796	3.53516
																											0.797	3.53823
																											0.798	3.5413
																											0.799	3.54439
																											0.8	3.54748
																											0.801	3.55058
																											0.802	3.55369
																											0.803	3.55681
																											0.804	3.55994
																											0.805	3.56309
																											0.806	3.56624
																											0.807	3.5694
																											0.808	3.57257
																											0.809	3.57575
																											0.81	3.57894
																											0.811	3.58214
																											0.812	3.58535
																											0.813	3.58857
																											0.814	3.5918
																											0.815	3.59505
																											0.816	3.5983
																											0.817	3.60157
																											0.818	3.60484
																											0.819	3.60813
																											0.82	3.61143
																											0.821	3.61474
																											0.822	3.61806
																											0.823	3.6214
																											0.824	3.62474
																											0.825	3.6281
																											0.826	3.63147
																											0.827	3.63485
																											0.828	3.63825
																											0.829	3.64166
																											0.83	3.64508
																											0.831	3.64851
																											0.832	3.65196
																											0.833	3.65542
																											0.834	3.65889
																											0.835	3.66238
																											0.836	3.66588
																											0.837	3.66939
																											0.838	3.67292
																											0.839	3.67646
																											0.84	3.68002
																											0.841	3.68359
																											0.842	3.68718
																											0.843	3.69078
																											0.844	3.69439
																											0.845	3.69803
																											0.846	3.70167
																											0.847	3.70534
																											0.848	3.70901
																											0.849	3.71271
																											0.85	3.71642
																											0.851	3.72015
																											0.852	3.72389
																											0.853	3.72765
																											0.854	3.73143
																											0.855	3.73523
																											0.856	3.73904
																											0.857	3.74287
																											0.858	3.74672
																											0.859	3.75059
																											0.86	3.75448
																											0.861	3.75838
																											0.862	3.76231
																											0.863	3.76625
																											0.864	3.77022
																											0.865	3.7742
																											0.866	3.7782
																											0.867	3.78223
																											0.868	3.78628
																											0.869	3.79034
																											0.87	3.79443
																											0.871	3.79854
																											0.872	3.80267
																											0.873	3.80683
																											0.874	3.81101
																											0.875	3.81521
																											0.876	3.81943
																											0.877	3.82368
																											0.878	3.82795
																											0.879	3.83225
																											0.88	3.83657
																											0.881	3.84092
																											0.882	3.8453
																											0.883	3.8497
																											0.884	3.85412
																											0.885	3.85858
																											0.886	3.86306
																											0.887	3.86757
																											0.888	3.87211
																											0.889	3.87667
																											0.89	3.88127
																											0.891	3.8859
																											0.892	3.89055
																											0.893	3.89524
																											0.894	3.89996
																											0.895	3.90472
																											0.896	3.9095
																											0.897	3.91432
																											0.898	3.91917
																											0.899	3.92406
																											0.9	3.92899
																											0.901	3.93395
																											0.902	3.93894
																											0.903	3.94398
																											0.904	3.94905
																											0.905	3.95416
																											0.906	3.95931
																											0.907	3.9645
																											0.908	3.96973
																											0.909	3.97501
																											0.91	3.98033
																											0.911	3.98569
																											0.912	3.9911
																											0.913	3.99655
																											0.914	4.00205
																											0.915	4.0076
																											0.916	4.0132
																											0.917	4.01885
																											0.918	4.02454
																											0.919	4.0303
																											0.92	4.0361
																											0.921	4.04196
																											0.922	4.04788
																											0.923	4.05386
																											0.924	4.05989
																											0.925	4.06599
																											0.926	4.07214
																											0.927	4.07837
																											0.928	4.08465
																											0.929	4.09101
																											0.93	4.09743
																											0.931	4.10393
																											0.932	4.11049
																											0.933	4.11714
																											0.934	4.12385
																											0.935	4.13065
																											0.936	4.13753
																											0.937	4.1445
																											0.938	4.15155
																											0.939	4.15869
																											0.94	4.16592
																											0.941	4.17325
																											0.942	4.18068
																											0.943	4.18821
																											0.944	4.19584
																											0.945	4.20358
																											0.946	4.21143
																											0.947	4.2194
																											0.948	4.22749
																											0.949	4.2357
																											0.95	4.24404
																											0.951	4.25252
																											0.952	4.26113
																											0.953	4.26989
																											0.954	4.27881
																											0.955	4.28787
																											0.956	4.29711
																											0.957	4.30651
																											0.958	4.31609
																											0.959	4.32586
																											0.96	4.33582
																											0.961	4.34599
																											0.962	4.35637
																											0.963	4.36698
																											0.964	4.37782
																											0.965	4.38891
																											0.966	4.40027
																											0.967	4.41191
																											0.968	4.42383
																											0.969	4.43608
																											0.97	4.44865
																											0.971	4.46157
																											0.972	4.47487
																											0.973	4.48858
																											0.974	4.50271
																											0.975	4.51731
																											0.976	4.5324
																											0.977	4.54803
																											0.978	4.56424
																											0.979	4.58109
																											0.98	4.59864
																											0.981	4.61694
																											0.982	4.63608
																											0.983	4.65615
																											0.984	4.67726
																											0.985	4.69953
																											0.986	4.72311
																											0.987	4.7482
																											0.988	4.77501
																											0.989	4.80383
																											0.99	4.83503
																											0.991	4.86909
																											0.992	4.90664
																											0.993	4.94856
																											0.994	4.99616
																											0.995	5.05138
																											0.996	5.1175
																											0.997	5.2005
																											0.998	5.31357
																											0.999	5.49747
																											0.9995	5.67117

## Sheet: QN_3
	Qunantitative (QN_3)			Microbial-MLE Tool								33.3333		0.472104	0.683001	1.47128
	Non-detection (ND) presence below LOQ (limit of quantitation)																			Copyright 2018, Bahk, Gyugn Jin, Kunsan National University, South Korea
	INPUT						OUTPUT																											200	0.194	0.35	0.1	0.1
																																							Maximum Likelihood estimators (MLEs)
	Sample size		25	g or ml			Total number of samples		15														-9	4.00894e-28	0	1.40796		0.001	-1.47492				n	Mid-point	Ln	Mean1	SD1	SD2			Log-likelihood	LN	Sum(1)		M2	M3	S2	S3
	Volume of diluent used		225	ml			Percentage of censored data		33.3333			%		[Percentiles of porbability distrbution]					1000	Iterations			-8.9	1.31797e-27	0.427636	1.40796		0.002	-1.27708				5	9	2.19722			44.668			0.31336	-1.1604	-5.80202		25.5834	1.40796	8.56842	0.932901
	Analytical LOQ		10	CFU/g or ml			95% lower CI		0.935854	±	0.683001	log CFU/g or ml		Min	0.05	0.25	Median	0.75	0.95	Max			-8.8	4.28346e-27				0.003	-1.15545			10	1	10	2.30259	2.30259	4.64065	2.30259			0.168785	-1.77913	-1.77913
							Estimated microbial concentration		1.40796	±	0.932901	log CFU/g or ml		-1.47492	-0.118001	0.780926	1.40913	2.03793	2.9429	4.47769	log CFU/g or ml		-8.7	1.37623e-26	0	1		0.004	-1.06616			20	1	20	2.99573	2.99573	2.13472	2.99573			0.184504	-1.69008	-1.69008
	Number of samples per intervals						95% upper CI		1.88006	±	1.47128	log CFU/g or ml		0.0335026	0.762077	6.03846	25.6524	109.125	876.798	30039.5	CFU/g or ml		-8.6	4.37118e-26	0.427636	1		0.005	-0.995034			30	1	30	3.4012	3.4012	1.1143	3.4012			0.18521	-1.68626	-1.68626
	CFU/g or ml			Counts																			-8.5	1.37251e-25				0.006	-0.935623			50	1	50	3.91202	3.91202	0.296784	3.91202			0.1769	-1.73217	-1.73217
ND	9			5																			-8.4	4.26032e-25	0.05			0.007	-0.884424			70	1	70	4.2485	4.2485	0.0433915	4.2485			0.16641	-1.7933	-1.7933
LOQ	10			1																			-8.3	1.30731e-24	0	-0.118001		0.008	-0.83932			100	1	100	4.60517	4.60517	0.0220133	4.60517			0.151846	-1.88489	-1.88489
	20			1	11																		-8.2	3.96575e-24	0.427636	-0.118001		0.009	-0.798928			120	1	120	4.78749	4.78749	0.109356	4.78749			0.143366	-1.94236	-1.94236
	30			1																			-8.1	1.18927e-23				0.01	-0.762293			150	1	150	5.01064	5.01064	0.306732	5.01064			0.132325	-2.02249	-2.02249
	50			1		Sum(2)																	-8	3.52572e-23	0.95			0.011	-0.728727			500	1	500	6.21461	6.21461	3.08988	6.21461			0.0712857	-2.64106	-2.64106
	70			1		-26.2619																	-7.9	1.0333e-22	0	2.9429		0.012	-0.697719			1200	1	1200	7.09008	7.09008	6.93414	7.09008			0.037324	-3.28812	-3.28812
	100			1																			-7.8	2.99371e-22	0.427636	2.9429		0.013	-0.668876			0	0	0							0	0	0
	120			1	M1	S1																	-7.7	8.57445e-22				0.014	-0.641891			0	0	0							0	0	0
	150			1	3.24194	2.14808																	-7.6	2.42779e-21				0.015	-0.61652			0	0	0							0	0	0
	500			1	-13.82	0.5																	-7.5	6.79559e-21				0.016	-0.592564			0	0	0							0	0	0
	1200			1		1.44114																	-7.4	1.88041e-20				0.017	-0.569858			0	0	0							0	0	0
						0.5																	-7.3	5.14384e-20				0.018	-0.548266			0	0	0							0	0	0
																							-7.2	1.39102e-19				0.019	-0.527675			0	0	0							0	0	0
					Mean	SD																	-7.1	3.71867e-19				0.02	-0.507985			0	0	0							0	0	0
					4.4568	1.44114																	-7	9.82772e-19				0.021	-0.489114			0	0	0							0	0	0
						1.44114																	-6.9	2.5676e-18				0.022	-0.470988			0	0	0							0	0	0
																							-6.8	6.6315e-18				0.023	-0.453545			0	0	0							0	0	0
																							-6.7	1.69319e-17				0.024	-0.43673			0	0	0							0	0	0
																							-6.6	4.27376e-17				0.025	-0.420493			0	0	0							0	0	0
																							-6.5	1.06641e-16				0.026	-0.404792			0	0	0							0	0	0
																							-6.4	2.63056e-16				0.027	-0.389589			0	0	0							0	0	0
																							-6.3	6.41478e-16				0.028	-0.374848			0	0	0							0	0	0
																							-6.2	1.54641e-15				0.029	-0.360539			0	0	0							0	0	0
																							-6.1	3.68535e-15				0.03	-0.346635			0	0	0							0	0	0
																							-6	8.68244e-15				0.031	-0.33311			0	0	0							0	0	0
																							-5.9	2.02216e-14				0.032	-0.319941			0	0	0							0	0	0
																							-5.8	4.65584e-14				0.033	-0.307108			0	0	0							0	0	0
																							-5.7	1.05972e-13				0.034	-0.294591			0	0	0							0	0	0
																							-5.6	2.38448e-13				0.035	-0.282374			0	0	0							0	0	0
																							-5.5	5.30403e-13				0.036	-0.27044			0	0	0							0	0	0
																							-5.4	1.16635e-12				0.037	-0.258774			0	0	0							0	0	0
																							-5.3	2.53548e-12				0.038	-0.247363			0	0	0							0	0	0
																							-5.2	5.44882e-12				0.039	-0.236195			0	0	0							0	0	0
																							-5.1	1.15759e-11				0.04	-0.225258			0	0	0							0	0	0
																							-5	2.43117e-11				0.041	-0.21454			0	0	0							0	0	0
																							-4.9	5.04763e-11				0.042	-0.204033			0	0	0							0	0	0
																							-4.8	1.03602e-10				0.043	-0.193726			0	0	0							0	0	0
																							-4.7	2.10214e-10				0.044	-0.18361			0	0	0							0	0	0
																							-4.6	4.21659e-10				0.045	-0.173679			0	0	0							0	0	0
																							-4.5	8.36128e-10				0.046	-0.163924			0	0	0							0	0	0
																							-4.4	1.63906e-09				0.047	-0.154337			0	0	0							0	0	0
																							-4.3	3.17632e-09				0.048	-0.144913			0	0	0							0	0	0
																							-4.2	6.08506e-09				0.049	-0.135645			0	0	0							0	0	0
																							-4.1	1.15243e-08				0.05	-0.126526			0	0	0							0	0	0
																							-4	2.15762e-08				0.051	-0.117552			0	0	0							0	0	0
																							-3.9	3.99343e-08				0.052	-0.108717			0	0	0							0	0	0
																							-3.8	7.30678e-08				0.053	-0.100016			0	0	0							0	0	0
																							-3.7	1.32165e-07				0.054	-0.0914441			0	0	0							0	0	0
																							-3.6	2.36328e-07				0.055	-0.0829969			0	0	0							0	0	0
																							-3.5	4.17758e-07				0.056	-0.0746702			0	0	0							0	0	0
																							-3.4	7.30036e-07				0.057	-0.06646			0	0	0							0	0	0
																							-3.3	1.26117e-06				0.058	-0.0583624			0	0	0							0	0	0
																							-3.2	2.15384e-06				0.059	-0.0503738			0	0	0							0	0	0
																							-3.1	3.63631e-06				0.06	-0.0424907			0	0	0							0	0	0
																							-3	6.06904e-06				0.061	-0.0347099			0	0	0							0	0	0
																							-2.9	1.00136e-05				0.062	-0.0270282			0	0	0							0	0	0
																							-2.8	1.63331e-05				0.063	-0.0194425			0	0	0							0	0	0
																							-2.7	2.63364e-05				0.064	-0.0119501			0	0	0							0	0	0
																							-2.6	4.19811e-05				0.065	-0.00454809			0	0	0							0	0	0
																							-2.5	6.61549e-05				0.066	0.00276601			0	0	0							0	0	0
																							-2.4	0.000103058				0.067	0.00999473			0	0	0							0	0	0
																							-2.3	0.000158711				0.068	0.0171405			0	0	0							0	0	0
																							-2.2	0.000241627				0.069	0.0242056			0	0	0							0	0	0
																							-2.1	0.000363657				0.07	0.0311921			0	0	0							0	0	0
																							-2	0.000541065				0.071	0.0381023			0	0	0							0	0	0
																							-1.9	0.000795824				0.072	0.0449382			0	0	0							0	0	0
																							-1.8	0.00115716				0.073	0.0517017			0	0	0							0	0	0
																							-1.7	0.00166334				0.074	0.0583946			0	0	0							0	0	0
																							-1.6	0.00236362				0.075	0.0650187			0	0	0							0	0	0
																							-1.5	0.00332035				0.076	0.0715758			0	0	0							0	0	0
																							-1.4	0.00461106				0.077	0.0780676			0	0	0							0	0	0
																							-1.3	0.00633033				0.078	0.0844956			0	0	0							0	0	0
																							-1.2	0.00859138				0.079	0.0908613			0	0	0							0	0	0
																							-1.1	0.0115268				0.08	0.0971664			0	0	0							0	0	0
																							-1	0.0152885				0.081	0.103412			0	0	0							0	0	0
																							-0.9	0.0200461				0.082	0.1096			0	0	0							0	0	0
																							-0.8	0.025984				0.083	0.115731			0	0	0							0	0	0
																							-0.7	0.0332959				0.084	0.121807			0	0	0							0	0	0
																							-0.6	0.042178				0.085	0.127829			0	0	0							0	0	0
																							-0.5	0.0528191				0.086	0.133798			0	0	0							0	0	0
																							-0.4	0.0653892				0.087	0.139715			0	0	0							0	0	0
																							-0.3	0.080026				0.088	0.145581			0	0	0							0	0	0
																							-0.2	0.0968201				0.089	0.151399			0	0	0							0	0	0
																							-0.1	0.1158				0.09	0.157167			0	0	0							0	0	0
																							-1.52378e-14	0.136919				0.091	0.162889			0	0	0							0	0	0
																							0.1	0.16004				0.092	0.168563			0	0	0							0	0	0
																							0.2	0.184928				0.093	0.174193			0	0	0							0	0	0
																							0.3	0.211245				0.094	0.179777			0	0	0							0	0	0
																							0.4	0.23855				0.095	0.185318			0	0	0							0	0	0
																							0.5	0.266308				0.096	0.190817			0	0	0							0	0	0
																							0.6	0.293898				0.097	0.196273			0	0	0							0	0	0
																							0.7	0.320642				0.098	0.201688			0	0	0							0	0	0
																							0.8	0.345823				0.099	0.207063			0	0	0							0	0	0
																							0.9	0.36872				0.1	0.212398			0	0	0							0	0	0
																							1	0.388641				0.101	0.217695			0	0	0							0	0	0
																							1.1	0.40496				0.102	0.222953			0	0	0							0	0	0
																							1.2	0.417142				0.103	0.228174			0	0	0							0	0	0
																							1.3	0.424783				0.104	0.233358			0	0	0							0	0	0
																							1.4	0.427621				0.105	0.238507			0	0	0							0	0	0
																							1.5	0.42556				0.106	0.243619			0	0	0							0	0	0
																							1.6	0.418671				0.107	0.248698			0	0	0							0	0	0
																							1.7	0.407188				0.108	0.253742			0	0	0							0	0	0
																							1.8	0.391495				0.109	0.258752			0	0	0							0	0	0
																							1.9	0.372107				0.11	0.26373			0	0	0							0	0	0
																							2	0.349638				0.111	0.268675			0	0	0							0	0	0
																							2.1	0.324773				0.112	0.273588			0	0	0							0	0	0
																							2.2	0.29823				0.113	0.27847			0	0	0							0	0	0
																							2.3	0.270727				0.114	0.283322			0	0	0							0	0	0
																							2.4	0.242953				0.115	0.288143			0	0	0							0	0	0
																							2.5	0.215538				0.116	0.292934			0	0	0							0	0	0
																							2.6	0.189031				0.117	0.297697			0	0	0							0	0	0
																							2.7	0.163891				0.118	0.30243			0	0	0							0	0	0
																							2.8	0.14047				0.119	0.307135			0	0	0							0	0	0
																							2.9	0.119021				0.12	0.311813			0	0	0							0	0	0
																							3	0.0996952				0.121	0.316463			0	0	0							0	0	0
																							3.1	0.0825532				0.122	0.321086			0	0	0							0	0	0
																							3.2	0.0675777				0.123	0.325682			0	0	0							0	0	0
																							3.3	0.0546868				0.124	0.330252			0	0	0							0	0	0
																							3.4	0.0437494				0.125	0.334797			0	0	0							0	0	0
																							3.5	0.0345996				0.126	0.339316			0	0	0							0	0	0
																							3.6	0.0270508				0.127	0.34381			0	0	0							0	0	0
																							3.7	0.0209073				0.128	0.34828			0	0	0							0	0	0
																							3.8	0.0159745				0.129	0.352726			0	0	0							0	0	0
																							3.9	0.0120661				0.13	0.357148			0	0	0							0	0	0
																							4	0.00900978				0.131	0.361546			0	0	0							0	0	0
																							4.1	0.00665078				0.132	0.365921			0	0	0							0	0	0
																							4.2	0.00485334				0.133	0.370273			0	0	0							0	0	0
																							4.3	0.00350121				0.134	0.374603			0	0	0							0	0	0
																							4.4	0.00249693				0.135	0.378911			0	0	0							0	0	0
																							4.5	0.00176037				0.136	0.383197			0	0	0							0	0	0
																							4.6	0.00122691				0.137	0.387461			0	0	0							0	0	0
																							4.7	0.000845334				0.138	0.391704			0	0	0							0	0	0
																							4.8	0.000575779				0.139	0.395926			0	0	0							0	0	0
																							4.9	0.000387697				0.14	0.400128			0	0	0							0	0	0
																							5	0.000258071				0.141	0.404309			0	0	0							0	0	0
																							5.1	0.000169823				0.142	0.40847			0	0	0							0	0	0
																							5.2	0.000110475				0.143	0.412612			0	0	0							0	0	0
																							5.3	7.10459e-05				0.144	0.416734			0	0	0							0	0	0
																							5.4	4.51674e-05				0.145	0.420836			0	0	0							0	0	0
																							5.5	2.83871e-05				0.146	0.42492			0	0	0							0	0	0
																							5.6	1.76371e-05				0.147	0.428985			0	0	0							0	0	0
																							5.7	1.08329e-05				0.148	0.433031			0	0	0							0	0	0
																							5.8	6.57762e-06				0.149	0.437059			0	0	0							0	0	0
																							5.9	3.94825e-06				0.15	0.441069			0	0	0							0	0	0
																							6	2.34288e-06				0.151	0.445061			0	0	0							0	0	0
																							6.1	1.37437e-06				0.152	0.449036			0	0	0							0	0	0
																							6.2	7.97021e-07				0.153	0.452994			0	0	0							0	0	0
																							6.3	4.56925e-07				0.154	0.456934			0	0	0							0	0	0
																							6.4	2.58958e-07				0.155	0.460857			0	0	0							0	0	0
																							6.5	1.45086e-07				0.156	0.464764			0	0	0							0	0	0
																							6.6	8.03579e-08				0.157	0.468654			0	0	0							0	0	0
																							6.7	4.3999e-08				0.158	0.472528			0	0	0							0	0	0
																							6.8	2.38159e-08				0.159	0.476386			0	0	0							0	0	0
																							6.9	1.27439e-08				0.16	0.480228			0	0	0							0	0	0
																							7	6.74132e-09				0.161	0.484055			0	0	0							0	0	0
																							7.1	3.52532e-09				0.162	0.487865			0	0	0							0	0	0
																							7.2	1.82248e-09				0.163	0.491661			0	0	0							0	0	0
																							7.3	9.31399e-10				0.164	0.495442			0	0	0							0	0	0
																							7.4	4.70564e-10				0.165	0.499207			0	0	0							0	0	0
																							7.5	2.35024e-10				0.166	0.502958			0	0	0							0	0	0
																							7.6	1.16042e-10				0.167	0.506694			0	0	0							0	0	0
																							7.7	5.66406e-11				0.168	0.510416			0	0	0							0	0	0
																							7.8	2.73307e-11				0.169	0.514124			0	0	0							0	0	0
																							7.9	1.30372e-11				0.17	0.517817			0	0	0							0	0	0
																							8	6.14788e-12				0.171	0.521497			0	0	0							0	0	0
																							8.1	2.86601e-12				0.172	0.525163			0	0	0							0	0	0
																							8.2	1.32081e-12				0.173	0.528815			0	0	0							0	0	0
																							8.3	6.01744e-13				0.174	0.532454			0	0	0							0	0	0
																							8.4	2.71015e-13				0.175	0.53608			0	0	0							0	0	0
																							8.5	1.20666e-13				0.176	0.539692			0	0	0							0	0	0
																							8.6	5.31112e-14				0.177	0.543292			0	0	0							0	0	0
																							8.7	2.31099e-14				0.178	0.546878			0	0	0							0	0	0
																							8.8	9.94075e-15				0.179	0.550452			0	0	0							0	0	0
																							8.9	4.22717e-15				0.18	0.554014			0	0	0							0	0	0
																							9	1.77701e-15				0.181	0.557563			0	0	0							0	0	0
																												0.182	0.5611			0	0	0							0	0	0
																												0.183	0.564624			0	0	0							0	0	0
																												0.184	0.568137			0	0	0							0	0	0
																												0.185	0.571638			0	0	0							0	0	0
																												0.186	0.575127			0	0	0							0	0	0
																												0.187	0.578605			0	0	0							0	0	0
																												0.188	0.582071			0	0	0							0	0	0
																												0.189	0.585525			0	0	0							0	0	0
																												0.19	0.588969			0	0	0							0	0	0
																												0.191	0.592401			0	0	0							0	0	0
																												0.192	0.595822			0	0	0							0	0	0
																												0.193	0.599232			0	0	0							0	0	0
																												0.194	0.602632			0	0	0							0	0	0
																												0.195	0.606021			0	0	0							0	0	0
																												0.196	0.609399
																												0.197	0.612767
																												0.198	0.616125
																												0.199	0.619472
																												0.2	0.62281
																												0.201	0.626137
																												0.202	0.629454
																												0.203	0.632762
																												0.204	0.636059
																												0.205	0.639348
																												0.206	0.642626
																												0.207	0.645896
																												0.208	0.649155
																												0.209	0.652406
																												0.21	0.655648
																												0.211	0.65888
																												0.212	0.662104
																												0.213	0.665318
																												0.214	0.668524
																												0.215	0.671721
																												0.216	0.67491
																												0.217	0.67809
																												0.218	0.681261
																												0.219	0.684424
																												0.22	0.687579
																												0.221	0.690726
																												0.222	0.693864
																												0.223	0.696994
																												0.224	0.700117
																												0.225	0.703231
																												0.226	0.706338
																												0.227	0.709437
																												0.228	0.712528
																												0.229	0.715612
																												0.23	0.718688
																												0.231	0.721756
																												0.232	0.724818
																												0.233	0.727871
																												0.234	0.730918
																												0.235	0.733957
																												0.236	0.73699
																												0.237	0.740015
																												0.238	0.743033
																												0.239	0.746044
																												0.24	0.749048
																												0.241	0.752046
																												0.242	0.755037
																												0.243	0.758021
																												0.244	0.760998
																												0.245	0.763969
																												0.246	0.766933
																												0.247	0.769891
																												0.248	0.772843
																												0.249	0.775788
																												0.25	0.778727
																												0.251	0.781659
																												0.252	0.784586
																												0.253	0.787506
																												0.254	0.79042
																												0.255	0.793328
																												0.256	0.796231
																												0.257	0.799127
																												0.258	0.802018
																												0.259	0.804902
																												0.26	0.807781
																												0.261	0.810654
																												0.262	0.813522
																												0.263	0.816384
																												0.264	0.81924
																												0.265	0.822091
																												0.266	0.824937
																												0.267	0.827777
																												0.268	0.830611
																												0.269	0.833441
																												0.27	0.836265
																												0.271	0.839084
																												0.272	0.841897
																												0.273	0.844706
																												0.274	0.847509
																												0.275	0.850308
																												0.276	0.853101
																												0.277	0.855889
																												0.278	0.858673
																												0.279	0.861452
																												0.28	0.864225
																												0.281	0.866994
																												0.282	0.869758
																												0.283	0.872518
																												0.284	0.875273
																												0.285	0.878023
																												0.286	0.880768
																												0.287	0.88351
																												0.288	0.886246
																												0.289	0.888978
																												0.29	0.891706
																												0.291	0.894429
																												0.292	0.897148
																												0.293	0.899862
																												0.294	0.902572
																												0.295	0.905278
																												0.296	0.90798
																												0.297	0.910677
																												0.298	0.913371
																												0.299	0.91606
																												0.3	0.918745
																												0.301	0.921426
																												0.302	0.924103
																												0.303	0.926776
																												0.304	0.929445
																												0.305	0.932111
																												0.306	0.934772
																												0.307	0.93743
																												0.308	0.940083
																												0.309	0.942733
																												0.31	0.945379
																												0.311	0.948022
																												0.312	0.950661
																												0.313	0.953296
																												0.314	0.955927
																												0.315	0.958555
																												0.316	0.96118
																												0.317	0.9638
																												0.318	0.966418
																												0.319	0.969032
																												0.32	0.971642
																												0.321	0.974249
																												0.322	0.976853
																												0.323	0.979453
																												0.324	0.98205
																												0.325	0.984643
																												0.326	0.987234
																												0.327	0.989821
																												0.328	0.992405
																												0.329	0.994986
																												0.33	0.997563
																												0.331	1.00014
																												0.332	1.00271
																												0.333	1.00528
																												0.334	1.00784
																												0.335	1.0104
																												0.336	1.01296
																												0.337	1.01552
																												0.338	1.01807
																												0.339	1.02062
																												0.34	1.02317
																												0.341	1.02572
																												0.342	1.02826
																												0.343	1.0308
																												0.344	1.03333
																												0.345	1.03587
																												0.346	1.0384
																												0.347	1.04093
																												0.348	1.04345
																												0.349	1.04597
																												0.35	1.04849
																												0.351	1.05101
																												0.352	1.05352
																												0.353	1.05604
																												0.354	1.05855
																												0.355	1.06105
																												0.356	1.06356
																												0.357	1.06606
																												0.358	1.06856
																												0.359	1.07106
																												0.36	1.07355
																												0.361	1.07604
																												0.362	1.07853
																												0.363	1.08102
																												0.364	1.08351
																												0.365	1.08599
																												0.366	1.08847
																												0.367	1.09095
																												0.368	1.09343
																												0.369	1.0959
																												0.37	1.09837
																												0.371	1.10084
																												0.372	1.10331
																												0.373	1.10578
																												0.374	1.10824
																												0.375	1.1107
																												0.376	1.11316
																												0.377	1.11562
																												0.378	1.11807
																												0.379	1.12052
																												0.38	1.12298
																												0.381	1.12542
																												0.382	1.12787
																												0.383	1.13032
																												0.384	1.13276
																												0.385	1.1352
																												0.386	1.13764
																												0.387	1.14008
																												0.388	1.14252
																												0.389	1.14495
																												0.39	1.14738
																												0.391	1.14981
																												0.392	1.15224
																												0.393	1.15467
																												0.394	1.15709
																												0.395	1.15952
																												0.396	1.16194
																												0.397	1.16436
																												0.398	1.16678
																												0.399	1.1692
																												0.4	1.17161
																												0.401	1.17402
																												0.402	1.17644
																												0.403	1.17885
																												0.404	1.18126
																												0.405	1.18366
																												0.406	1.18607
																												0.407	1.18848
																												0.408	1.19088
																												0.409	1.19328
																												0.41	1.19568
																												0.411	1.19808
																												0.412	1.20048
																												0.413	1.20287
																												0.414	1.20527
																												0.415	1.20766
																												0.416	1.21006
																												0.417	1.21245
																												0.418	1.21484
																												0.419	1.21722
																												0.42	1.21961
																												0.421	1.222
																												0.422	1.22438
																												0.423	1.22677
																												0.424	1.22915
																												0.425	1.23153
																												0.426	1.23391
																												0.427	1.23629
																												0.428	1.23867
																												0.429	1.24104
																												0.43	1.24342
																												0.431	1.24579
																												0.432	1.24817
																												0.433	1.25054
																												0.434	1.25291
																												0.435	1.25528
																												0.436	1.25765
																												0.437	1.26002
																												0.438	1.26239
																												0.439	1.26475
																												0.44	1.26712
																												0.441	1.26948
																												0.442	1.27185
																												0.443	1.27421
																												0.444	1.27657
																												0.445	1.27893
																												0.446	1.28129
																												0.447	1.28365
																												0.448	1.28601
																												0.449	1.28837
																												0.45	1.29073
																												0.451	1.29309
																												0.452	1.29544
																												0.453	1.2978
																												0.454	1.30015
																												0.455	1.3025
																												0.456	1.30486
																												0.457	1.30721
																												0.458	1.30956
																												0.459	1.31191
																												0.46	1.31426
																												0.461	1.31661
																												0.462	1.31896
																												0.463	1.32131
																												0.464	1.32366
																												0.465	1.32601
																												0.466	1.32836
																												0.467	1.3307
																												0.468	1.33305
																												0.469	1.33539
																												0.47	1.33774
																												0.471	1.34008
																												0.472	1.34243
																												0.473	1.34477
																												0.474	1.34712
																												0.475	1.34946
																												0.476	1.3518
																												0.477	1.35414
																												0.478	1.35649
																												0.479	1.35883
																												0.48	1.36117
																												0.481	1.36351
																												0.482	1.36585
																												0.483	1.36819
																												0.484	1.37053
																												0.485	1.37287
																												0.486	1.37521
																												0.487	1.37755
																												0.488	1.37989
																												0.489	1.38223
																												0.49	1.38457
																												0.491	1.38691
																												0.492	1.38925
																												0.493	1.39159
																												0.494	1.39393
																												0.495	1.39627
																												0.496	1.3986
																												0.497	1.40094
																												0.498	1.40328
																												0.499	1.40562
																												0.5	1.40796
																												0.501	1.4103
																												0.502	1.41264
																												0.503	1.41497
																												0.504	1.41731
																												0.505	1.41965
																												0.506	1.42199
																												0.507	1.42433
																												0.508	1.42667
																												0.509	1.42901
																												0.51	1.43135
																												0.511	1.43368
																												0.512	1.43602
																												0.513	1.43836
																												0.514	1.4407
																												0.515	1.44304
																												0.516	1.44538
																												0.517	1.44772
																												0.518	1.45006
																												0.519	1.45241
																												0.52	1.45475
																												0.521	1.45709
																												0.522	1.45943
																												0.523	1.46177
																												0.524	1.46411
																												0.525	1.46646
																												0.526	1.4688
																												0.527	1.47114
																												0.528	1.47349
																												0.529	1.47583
																												0.53	1.47818
																												0.531	1.48052
																												0.532	1.48287
																												0.533	1.48522
																												0.534	1.48756
																												0.535	1.48991
																												0.536	1.49226
																												0.537	1.49461
																												0.538	1.49695
																												0.539	1.4993
																												0.54	1.50165
																												0.541	1.504
																												0.542	1.50635
																												0.543	1.50871
																												0.544	1.51106
																												0.545	1.51341
																												0.546	1.51577
																												0.547	1.51812
																												0.548	1.52048
																												0.549	1.52283
																												0.55	1.52519
																												0.551	1.52755
																												0.552	1.5299
																												0.553	1.53226
																												0.554	1.53462
																												0.555	1.53698
																												0.556	1.53934
																												0.557	1.54171
																												0.558	1.54407
																												0.559	1.54643
																												0.56	1.5488
																												0.561	1.55116
																												0.562	1.55353
																												0.563	1.5559
																												0.564	1.55827
																												0.565	1.56064
																												0.566	1.56301
																												0.567	1.56538
																												0.568	1.56775
																												0.569	1.57012
																												0.57	1.5725
																												0.571	1.57487
																												0.572	1.57725
																												0.573	1.57963
																												0.574	1.58201
																												0.575	1.58439
																												0.576	1.58677
																												0.577	1.58915
																												0.578	1.59153
																												0.579	1.59392
																												0.58	1.59631
																												0.581	1.59869
																												0.582	1.60108
																												0.583	1.60347
																												0.584	1.60586
																												0.585	1.60825
																												0.586	1.61065
																												0.587	1.61304
																												0.588	1.61544
																												0.589	1.61784
																												0.59	1.62024
																												0.591	1.62264
																												0.592	1.62504
																												0.593	1.62744
																												0.594	1.62985
																												0.595	1.63225
																												0.596	1.63466
																												0.597	1.63707
																												0.598	1.63948
																												0.599	1.64189
																												0.6	1.64431
																												0.601	1.64672
																												0.602	1.64914
																												0.603	1.65156
																												0.604	1.65398
																												0.605	1.6564
																												0.606	1.65882
																												0.607	1.66125
																												0.608	1.66368
																												0.609	1.6661
																												0.61	1.66854
																												0.611	1.67097
																												0.612	1.6734
																												0.613	1.67584
																												0.614	1.67828
																												0.615	1.68072
																												0.616	1.68316
																												0.617	1.6856
																												0.618	1.68805
																												0.619	1.69049
																												0.62	1.69294
																												0.621	1.69539
																												0.622	1.69785
																												0.623	1.7003
																												0.624	1.70276
																												0.625	1.70522
																												0.626	1.70768
																												0.627	1.71014
																												0.628	1.71261
																												0.629	1.71508
																												0.63	1.71754
																												0.631	1.72002
																												0.632	1.72249
																												0.633	1.72497
																												0.634	1.72745
																												0.635	1.72993
																												0.636	1.73241
																												0.637	1.73489
																												0.638	1.73738
																												0.639	1.73987
																												0.64	1.74236
																												0.641	1.74486
																												0.642	1.74736
																												0.643	1.74986
																												0.644	1.75236
																												0.645	1.75486
																												0.646	1.75737
																												0.647	1.75988
																												0.648	1.76239
																												0.649	1.76491
																												0.65	1.76742
																												0.651	1.76994
																												0.652	1.77247
																												0.653	1.77499
																												0.654	1.77752
																												0.655	1.78005
																												0.656	1.78258
																												0.657	1.78512
																												0.658	1.78766
																												0.659	1.7902
																												0.66	1.79275
																												0.661	1.79529
																												0.662	1.79784
																												0.663	1.8004
																												0.664	1.80295
																												0.665	1.80551
																												0.666	1.80807
																												0.667	1.81064
																												0.668	1.81321
																												0.669	1.81578
																												0.67	1.81835
																												0.671	1.82093
																												0.672	1.82351
																												0.673	1.8261
																												0.674	1.82868
																												0.675	1.83127
																												0.676	1.83387
																												0.677	1.83646
																												0.678	1.83906
																												0.679	1.84167
																												0.68	1.84428
																												0.681	1.84689
																												0.682	1.8495
																												0.683	1.85212
																												0.684	1.85474
																												0.685	1.85736
																												0.686	1.85999
																												0.687	1.86262
																												0.688	1.86526
																												0.689	1.8679
																												0.69	1.87054
																												0.691	1.87318
																												0.692	1.87583
																												0.693	1.87849
																												0.694	1.88115
																												0.695	1.88381
																												0.696	1.88647
																												0.697	1.88914
																												0.698	1.89181
																												0.699	1.89449
																												0.7	1.89717
																												0.701	1.89986
																												0.702	1.90255
																												0.703	1.90524
																												0.704	1.90794
																												0.705	1.91064
																												0.706	1.91334
																												0.707	1.91606
																												0.708	1.91877
																												0.709	1.92149
																												0.71	1.92421
																												0.711	1.92694
																												0.712	1.92967
																												0.713	1.93241
																												0.714	1.93515
																												0.715	1.93789
																												0.716	1.94064
																												0.717	1.9434
																												0.718	1.94616
																												0.719	1.94892
																												0.72	1.95169
																												0.721	1.95447
																												0.722	1.95724
																												0.723	1.96003
																												0.724	1.96282
																												0.725	1.96561
																												0.726	1.96841
																												0.727	1.97121
																												0.728	1.97402
																												0.729	1.97683
																												0.73	1.97965
																												0.731	1.98248
																												0.732	1.98531
																												0.733	1.98814
																												0.734	1.99098
																												0.735	1.99383
																												0.736	1.99668
																												0.737	1.99953
																												0.738	2.0024
																												0.739	2.00526
																												0.74	2.00814
																												0.741	2.01101
																												0.742	2.0139
																												0.743	2.01679
																												0.744	2.01969
																												0.745	2.02259
																												0.746	2.0255
																												0.747	2.02841
																												0.748	2.03133
																												0.749	2.03426
																												0.75	2.03719
																												0.751	2.04013
																												0.752	2.04307
																												0.753	2.04603
																												0.754	2.04898
																												0.755	2.05195
																												0.756	2.05492
																												0.757	2.0579
																												0.758	2.06088
																												0.759	2.06387
																												0.76	2.06687
																												0.761	2.06987
																												0.762	2.07288
																												0.763	2.0759
																												0.764	2.07893
																												0.765	2.08196
																												0.766	2.085
																												0.767	2.08805
																												0.768	2.0911
																												0.769	2.09416
																												0.77	2.09723
																												0.771	2.10031
																												0.772	2.10339
																												0.773	2.10648
																												0.774	2.10958
																												0.775	2.11269
																												0.776	2.1158
																												0.777	2.11892
																												0.778	2.12205
																												0.779	2.12519
																												0.78	2.12834
																												0.781	2.13149
																												0.782	2.13466
																												0.783	2.13783
																												0.784	2.14101
																												0.785	2.1442
																												0.786	2.14739
																												0.787	2.1506
																												0.788	2.15381
																												0.789	2.15704
																												0.79	2.16027
																												0.791	2.16351
																												0.792	2.16676
																												0.793	2.17002
																												0.794	2.17329
																												0.795	2.17657
																												0.796	2.17986
																												0.797	2.18316
																												0.798	2.18646
																												0.799	2.18978
																												0.8	2.19311
																												0.801	2.19644
																												0.802	2.19979
																												0.803	2.20315
																												0.804	2.20652
																												0.805	2.2099
																												0.806	2.21329
																												0.807	2.21668
																												0.808	2.2201
																												0.809	2.22352
																												0.81	2.22695
																												0.811	2.23039
																												0.812	2.23385
																												0.813	2.23731
																												0.814	2.24079
																												0.815	2.24428
																												0.816	2.24778
																												0.817	2.25129
																												0.818	2.25482
																												0.819	2.25835
																												0.82	2.2619
																												0.821	2.26546
																												0.822	2.26904
																												0.823	2.27263
																												0.824	2.27622
																												0.825	2.27984
																												0.826	2.28346
																												0.827	2.2871
																												0.828	2.29075
																												0.829	2.29442
																												0.83	2.2981
																												0.831	2.30179
																												0.832	2.3055
																												0.833	2.30922
																												0.834	2.31296
																												0.835	2.31671
																												0.836	2.32048
																												0.837	2.32426
																												0.838	2.32805
																												0.839	2.33186
																												0.84	2.33569
																												0.841	2.33953
																												0.842	2.34339
																												0.843	2.34726
																												0.844	2.35115
																												0.845	2.35506
																												0.846	2.35898
																												0.847	2.36292
																												0.848	2.36688
																												0.849	2.37086
																												0.85	2.37485
																												0.851	2.37886
																												0.852	2.38289
																												0.853	2.38693
																												0.854	2.391
																												0.855	2.39508
																												0.856	2.39918
																												0.857	2.40331
																												0.858	2.40745
																												0.859	2.41161
																												0.86	2.41579
																												0.861	2.41999
																												0.862	2.42421
																												0.863	2.42846
																												0.864	2.43272
																												0.865	2.43701
																												0.866	2.44131
																												0.867	2.44564
																												0.868	2.45
																												0.869	2.45437
																												0.87	2.45877
																												0.871	2.46319
																												0.872	2.46764
																												0.873	2.47211
																												0.874	2.4766
																												0.875	2.48112
																												0.876	2.48566
																												0.877	2.49024
																												0.878	2.49483
																												0.879	2.49945
																												0.88	2.5041
																												0.881	2.50878
																												0.882	2.51349
																												0.883	2.51822
																												0.884	2.52298
																												0.885	2.52777
																												0.886	2.5326
																												0.887	2.53745
																												0.888	2.54233
																												0.889	2.54724
																												0.89	2.55219
																												0.891	2.55716
																												0.892	2.56218
																												0.893	2.56722
																												0.894	2.5723
																												0.895	2.57741
																												0.896	2.58256
																												0.897	2.58774
																												0.898	2.59296
																												0.899	2.59822
																												0.9	2.60352
																												0.901	2.60885
																												0.902	2.61423
																												0.903	2.61964
																												0.904	2.6251
																												0.905	2.6306
																												0.906	2.63614
																												0.907	2.64172
																												0.908	2.64735
																												0.909	2.65303
																												0.91	2.65875
																												0.911	2.66452
																												0.912	2.67034
																												0.913	2.6762
																												0.914	2.68212
																												0.915	2.68809
																												0.916	2.69411
																												0.917	2.70019
																												0.918	2.70632
																												0.919	2.7125
																												0.92	2.71875
																												0.921	2.72506
																												0.922	2.73142
																												0.923	2.73785
																												0.924	2.74434
																												0.925	2.7509
																												0.926	2.75752
																												0.927	2.76422
																												0.928	2.77098
																												0.929	2.77781
																												0.93	2.78472
																												0.931	2.79171
																												0.932	2.79878
																												0.933	2.80592
																												0.934	2.81315
																												0.935	2.82047
																												0.936	2.82787
																												0.937	2.83536
																												0.938	2.84295
																												0.939	2.85063
																												0.94	2.85841
																												0.941	2.86629
																												0.942	2.87428
																												0.943	2.88238
																												0.944	2.89059
																												0.945	2.89891
																												0.946	2.90736
																												0.947	2.91593
																												0.948	2.92463
																												0.949	2.93347
																												0.95	2.94244
																												0.951	2.95156
																												0.952	2.96083
																												0.953	2.97025
																												0.954	2.97984
																												0.955	2.9896
																												0.956	2.99953
																												0.957	3.00964
																												0.958	3.01995
																												0.959	3.03046
																												0.96	3.04117
																												0.961	3.05211
																												0.962	3.06328
																												0.963	3.07469
																												0.964	3.08636
																												0.965	3.09829
																												0.966	3.11051
																												0.967	3.12303
																												0.968	3.13586
																												0.969	3.14903
																												0.97	3.16255
																												0.971	3.17646
																												0.972	3.19076
																												0.973	3.20551
																												0.974	3.22071
																												0.975	3.23641
																												0.976	3.25265
																												0.977	3.26946
																												0.978	3.28691
																												0.979	3.30503
																												0.98	3.3239
																												0.981	3.34359
																												0.982	3.36418
																												0.983	3.38577
																												0.984	3.40848
																												0.985	3.43244
																												0.986	3.45781
																												0.987	3.48479
																												0.988	3.51364
																												0.989	3.54464
																												0.99	3.57821
																												0.991	3.61485
																												0.992	3.65524
																												0.993	3.70034
																												0.994	3.75154
																												0.995	3.81095
																												0.996	3.88208
																												0.997	3.97137
																												0.998	4.093
																												0.999	4.29084
																												0.9995	4.47769

## Sheet: QN_4
	Semi-Qunantitative (QN_4)			Microbial-MLE Tool								19.1071		0.0751784	1.23263	1.33916
	Non-detection (ND) presence below LOQ (limit of quantitation)																			Copyright 2018, Bahk, Gyugn Jin, Kunsan National University, South Korea
	INPUT						OUTPUT																											423.364	0.194	0.35	0.1	0.1
																																							Maximum Likelihood estimators (MLEs)
	Sample size		25	g or ml			Total number of samples		1120														-9	3.60488e-18	0	2.33644		0.001	-1.6304		Min	Max	n	Mid-point	Ln	Mean1	SD1	SD2			Log-likelihood	LN	Sum(1)		M2	M3	S2	S3
	Volume of diluent used		225	ml			Percentage of censored data		19.1071			%		[Percentiles of porbability distrbution]					1000	Iterations			-8.9	7.15079e-18	0.310782	2.33644		0.002	-1.35817		9	9	214	9	2.19722			39.1552			0.140795	-1.96045	-419.537		216.992	2.33644	19.2164	1.28367
	Analytical LOQ		10	CFU/g or ml			95% lower CI		2.26127	±	1.23263	log CFU/g or ml		Min	0.05	0.25	Median	0.75	0.95	Max			-8.8	1.40988e-17				0.003	-1.19081		10	100	258	55	4.00733	1033.89	1587.43				0.121176	-2.11051	-544.511			2.33644
	Dilution factor		10				Estimated microbial concentration		2.33644	±	1.28367	log CFU/g or ml		-1.6304	0.236723	1.47365	2.33805	3.20328	4.44853	6.5604	log CFU/g or ml		-8.7	2.76295e-17	0	1		0.004	-1.06794		100	1000	368	550	6.30992	2322.05	11.6471	6.30992			0.128452	-2.0522	-755.21
							95% upper CI		2.41162	±	1.33916	log CFU/g or ml		0.0234206	1.72474	29.761	217.798	1596.91	28088.3	3.63415e+06	CFU/g or ml		-8.6	5.38183e-17	0.310782	1		0.005	-0.970076		1000	10000	234	5500	8.6125	2015.33	1056.34	8.6125			0.0742174	-2.60076	-608.577
	Number of samples per intervals (CFU/g or ml)																						-8.5	1.04196e-16				0.006	-0.888326		10000	100000	44	55000	10.9151	480.264	862.43	10.9151			0.0233729	-3.75618	-165.272
	Min		Max	Counts																			-8.4	2.0051e-16	0.05			0.007	-0.817876		100000	1000000	2	550000	13.2177	26.4353	90.5818	13.2177			0.00401202	-5.51846	-11.0369
ND	9		9	214																			-8.3	3.83518e-16	0	0.236723		0.008	-0.755814		1000000	10000000	0	5500000							0.000375366	-7.88761	0
LOQ	10	~	100	258	6																		-8.2	7.29121e-16	0.310782	0.236723		0.009	-0.700234		10000000	100000000	0	55000000							1.91421e-05	-10.8636	0
	100	~	1000	368																			-8.1	1.37777e-15				0.01	-0.649824		100000000	1000000000	0	550000000							5.32065e-07	-14.4465	0
	1000	~	10000	234		Sum(2)																	-8	2.58774e-15	0.95			0.011	-0.603637		1000000000	10000000000	0	5500000000							8.06089e-09	-18.6362	0
	10000	~	100000	44		-2504.14																	-7.9	4.8309e-15	0	4.44853		0.012	-0.56097		0	0	0	0							0	0	0
	100000	~	1000000	2																			-7.8	8.96396e-15	0.310782	4.44853		0.013	-0.521282		0	0	0	0							0	0	0
	1000000	~	10000000	0	M1	S1																	-7.7	1.65324e-14				0.014	-0.484151		0	0	0	0							0	0	0
	10000000	~	100000000	0	5.37986	2.95576																	-7.6	3.03066e-14				0.015	-0.44924		0	0	0	0							0	0	0
	100000000	~	1000000000	0	-13.82	1.9968																	-7.5	5.52207e-14				0.016	-0.416276		0	0	0	0							0	0	0
	1000000000	~	10000000000	0	5	1.9968																	-7.4	1.00007e-13				0.017	-0.385033		0	0	0	0							0	0	0
																							-7.3	1.80022e-13				0.018	-0.355323		0	0	0	0							0	0	0
																							-7.2	3.22094e-13				0.019	-0.326989		0	0	0	0							0	0	0
					Mean	SD																	-7.1	5.72804e-13				0.02	-0.299896		0	0	0	0							0	0	0
					6.48782	1.9968																	-7	1.0125e-12				0.021	-0.273929		0	0	0	0							0	0	0
						1.9968																	-6.9	1.77887e-12				0.022	-0.248988		0	0	0	0							0	0	0
																							-6.8	3.10642e-12				0.023	-0.224987		0	0	0	0							0	0	0
																							-6.7	5.39189e-12				0.024	-0.201848		0	0	0	0							0	0	0
																							-6.6	9.3022e-12				0.025	-0.179507		0	0	0	0							0	0	0
																							-6.5	1.59513e-11				0.026	-0.157902		0	0	0	0							0	0	0
																							-6.4	2.71874e-11				0.027	-0.136982
																							-6.3	4.60582e-11				0.028	-0.116699
																							-6.2	7.75549e-11				0.029	-0.0970103
																							-6.1	1.298e-10				0.03	-0.0778781
																							-6	2.15927e-10				0.031	-0.0592676
																							-5.9	3.57029e-10				0.032	-0.0411474
																							-5.8	5.86764e-10				0.033	-0.0234889
																							-5.7	9.5849e-10				0.034	-0.0062661
																							-5.6	1.55624e-09				0.035	0.0105451
																							-5.5	2.51148e-09				0.036	0.0269665
																							-5.4	4.02854e-09				0.037	0.0430185
																							-5.3	6.42289e-09				0.038	0.0587197
																							-5.2	1.01783e-08				0.039	0.0740873
																							-5.1	1.6032e-08				0.04	0.0891374
																							-5	2.50994e-08				0.041	0.103885
																							-4.9	3.90574e-08				0.042	0.118343
																							-4.8	6.04099e-08				0.043	0.132526
																							-4.7	9.28703e-08				0.044	0.146444
																							-4.6	1.41909e-07				0.045	0.16011
																							-4.5	2.1553e-07				0.046	0.173533
																							-4.4	3.25364e-07				0.047	0.186724
																							-4.3	4.88198e-07				0.048	0.199691
																							-4.2	7.28094e-07				0.049	0.212445
																							-4.1	1.0793e-06				0.05	0.224992
																							-4	1.59024e-06				0.051	0.23734
																							-3.9	2.32888e-06				0.052	0.249497
																							-3.8	3.38996e-06				0.053	0.26147
																							-3.7	4.90465e-06				0.054	0.273265
																							-3.6	7.05319e-06				0.055	0.284888
																							-3.5	1.00816e-05				0.056	0.296346
																							-3.4	1.4323e-05				0.057	0.307643
																							-3.3	2.02257e-05				0.058	0.318785
																							-3.2	2.83883e-05				0.059	0.329778
																							-3.1	3.9604e-05				0.06	0.340625
																							-3	5.49165e-05				0.061	0.351331
																							-2.9	7.56888e-05				0.062	0.361901
																							-2.8	0.000103687				0.063	0.372339
																							-2.7	0.000141183				0.064	0.382649
																							-2.6	0.000191075				0.065	0.392834
																							-2.5	0.000257033				0.066	0.402898
																							-2.4	0.000343668				0.067	0.412845
																							-2.3	0.000456725				0.068	0.422677
																							-2.2	0.000603301				0.069	0.432399
																							-2.1	0.000792096				0.07	0.442013
																							-2	0.00103368				0.071	0.451521
																							-1.9	0.00134078				0.072	0.460927
																							-1.8	0.0017286				0.073	0.470234
																							-1.7	0.00221512				0.074	0.479443
																							-1.6	0.00282139				0.075	0.488558
																							-1.5	0.00357185				0.076	0.497581
																							-1.4	0.00449457				0.077	0.506513
																							-1.3	0.00562143				0.078	0.515358
																							-1.2	0.00698828				0.079	0.524117
																							-1.1	0.00863493				0.08	0.532793
																							-1	0.010605				0.081	0.541387
																							-0.9	0.0129458				0.082	0.549902
																							-0.8	0.0157076				0.083	0.558338
																							-0.7	0.0189433				0.084	0.566699
																							-0.6	0.0227073				0.085	0.574985
																							-0.5	0.0270545				0.086	0.583198
																							-0.4	0.0320389				0.087	0.59134
																							-0.3	0.0377122				0.088	0.599412
																							-0.2	0.0441214				0.089	0.607417
																							-0.1	0.0513076				0.09	0.615355
																							-1.52378e-14	0.0593032				0.091	0.623227
																							0.1	0.0681301				0.092	0.631035
																							0.2	0.0777973				0.093	0.638781
																							0.3	0.0882988				0.094	0.646466
																							0.4	0.0996114				0.095	0.654091
																							0.5	0.111693				0.096	0.661656
																							0.6	0.124483				0.097	0.669164
																							0.7	0.137898				0.098	0.676615
																							0.8	0.151834				0.099	0.684011
																							0.9	0.166168				0.1	0.691352
																							1	0.180754				0.101	0.69864
																							1.1	0.195431				0.102	0.705876
																							1.2	0.210021				0.103	0.71306
																							1.3	0.224335				0.104	0.720193
																							1.4	0.238174				0.105	0.727277
																							1.5	0.251338				0.106	0.734313
																							1.6	0.263624				0.107	0.7413
																							1.7	0.274838				0.108	0.748241
																							1.8	0.284796				0.109	0.755135
																							1.9	0.293328				0.11	0.761984
																							2	0.300289				0.111	0.768789
																							2.1	0.305554				0.112	0.77555
																							2.2	0.309031				0.113	0.782268
																							2.3	0.310657				0.114	0.788943
																							2.4	0.310401				0.115	0.795577
																							2.5	0.30827				0.116	0.80217
																							2.6	0.3043				0.117	0.808723
																							2.7	0.298565				0.118	0.815236
																							2.8	0.291165				0.119	0.821711
																							2.9	0.28223				0.12	0.828147
																							3	0.271915				0.121	0.834545
																							3.1	0.260391				0.122	0.840906
																							3.2	0.247848				0.123	0.847231
																							3.3	0.234481				0.124	0.85352
																							3.4	0.220493				0.125	0.859773
																							3.5	0.206085				0.126	0.865992
																							3.6	0.191453				0.127	0.872176
																							3.7	0.176783				0.128	0.878326
																							3.8	0.162251				0.129	0.884443
																							3.9	0.148011				0.13	0.890528
																							4	0.134205				0.131	0.89658
																							4.1	0.12095				0.132	0.9026
																							4.2	0.108345				0.133	0.908589
																							4.3	0.0964663				0.134	0.914546
																							4.4	0.0853703				0.135	0.920474
																							4.5	0.0750935				0.136	0.926371
																							4.6	0.0656542				0.137	0.932239
																							4.7	0.0570541				0.138	0.938077
																							4.8	0.0492806				0.139	0.943887
																							4.9	0.0423086				0.14	0.949669
																							5	0.0361033				0.141	0.955422
																							5.1	0.0306217				0.142	0.961148
																							5.2	0.0258152				0.143	0.966846
																							5.3	0.0216315				0.144	0.972518
																							5.4	0.0180161				0.145	0.978163
																							5.5	0.0149143				0.146	0.983782
																							5.6	0.0122717				0.147	0.989376
																							5.7	0.0100363				0.148	0.994943
																							5.8	0.00815845				0.149	1.00049
																							5.9	0.00659182				0.15	1.006
																							6	0.00529379				0.151	1.0115
																							6.1	0.00422565				0.152	1.01697
																							6.2	0.00335262				0.153	1.02241
																							6.3	0.00264386				0.154	1.02783
																							6.4	0.00207233				0.155	1.03323
																							6.5	0.00161452				0.156	1.03861
																							6.6	0.00125023				0.157	1.04396
																							6.7	0.000962286				0.158	1.04929
																							6.8	0.000736176				0.159	1.0546
																							6.9	0.000559788				0.16	1.05989
																							7	0.000423087				0.161	1.06515
																							7.1	0.000317834				0.162	1.0704
																							7.2	0.00023732				0.163	1.07562
																							7.3	0.00017613				0.164	1.08082
																							7.4	0.000129927				0.165	1.086
																							7.5	9.52635e-05				0.166	1.09116
																							7.6	6.94255e-05				0.167	1.0963
																							7.7	5.02894e-05				0.168	1.10143
																							7.8	3.62074e-05				0.169	1.10653
																							7.9	2.5911e-05				0.17	1.11161
																							8	1.84304e-05				0.171	1.11667
																							8.1	1.30301e-05				0.172	1.12172
																							8.2	9.15646e-06				0.173	1.12674
																							8.3	6.39546e-06				0.174	1.13175
																							8.4	4.43996e-06				0.175	1.13674
																							8.5	3.06374e-06				0.176	1.14171
																							8.6	2.1013e-06				0.177	1.14666
																							8.7	1.43249e-06				0.178	1.1516
																							8.8	9.70635e-07				0.179	1.15652
																							8.9	6.53711e-07				0.18	1.16142
																							9	4.37603e-07				0.181	1.1663
																												0.182	1.17117
																												0.183	1.17602
																												0.184	1.18085
																												0.185	1.18567
																												0.186	1.19047
																												0.187	1.19525
																												0.188	1.20002
																												0.189	1.20478
																												0.19	1.20951
																												0.191	1.21424
																												0.192	1.21894
																												0.193	1.22364
																												0.194	1.22831
																												0.195	1.23298
																												0.196	1.23763
																												0.197	1.24226
																												0.198	1.24688
																												0.199	1.25149
																												0.2	1.25608
																												0.201	1.26066
																												0.202	1.26522
																												0.203	1.26977
																												0.204	1.27431
																												0.205	1.27884
																												0.206	1.28335
																												0.207	1.28785
																												0.208	1.29233
																												0.209	1.2968
																												0.21	1.30126
																												0.211	1.30571
																												0.212	1.31015
																												0.213	1.31457
																												0.214	1.31898
																												0.215	1.32338
																												0.216	1.32777
																												0.217	1.33214
																												0.218	1.33651
																												0.219	1.34086
																												0.22	1.3452
																												0.221	1.34953
																												0.222	1.35385
																												0.223	1.35816
																												0.224	1.36245
																												0.225	1.36674
																												0.226	1.37101
																												0.227	1.37528
																												0.228	1.37953
																												0.229	1.38377
																												0.23	1.38801
																												0.231	1.39223
																												0.232	1.39644
																												0.233	1.40064
																												0.234	1.40484
																												0.235	1.40902
																												0.236	1.41319
																												0.237	1.41735
																												0.238	1.42151
																												0.239	1.42565
																												0.24	1.42978
																												0.241	1.43391
																												0.242	1.43802
																												0.243	1.44213
																												0.244	1.44623
																												0.245	1.45031
																												0.246	1.45439
																												0.247	1.45846
																												0.248	1.46252
																												0.249	1.46658
																												0.25	1.47062
																												0.251	1.47466
																												0.252	1.47868
																												0.253	1.4827
																												0.254	1.48671
																												0.255	1.49071
																												0.256	1.49471
																												0.257	1.49869
																												0.258	1.50267
																												0.259	1.50664
																												0.26	1.5106
																												0.261	1.51455
																												0.262	1.5185
																												0.263	1.52244
																												0.264	1.52637
																												0.265	1.53029
																												0.266	1.53421
																												0.267	1.53811
																												0.268	1.54201
																												0.269	1.54591
																												0.27	1.54979
																												0.271	1.55367
																												0.272	1.55754
																												0.273	1.56141
																												0.274	1.56527
																												0.275	1.56912
																												0.276	1.57296
																												0.277	1.5768
																												0.278	1.58063
																												0.279	1.58445
																												0.28	1.58827
																												0.281	1.59208
																												0.282	1.59588
																												0.283	1.59968
																												0.284	1.60347
																												0.285	1.60725
																												0.286	1.61103
																												0.287	1.6148
																												0.288	1.61857
																												0.289	1.62233
																												0.29	1.62608
																												0.291	1.62983
																												0.292	1.63357
																												0.293	1.6373
																												0.294	1.64103
																												0.295	1.64476
																												0.296	1.64847
																												0.297	1.65219
																												0.298	1.65589
																												0.299	1.65959
																												0.3	1.66329
																												0.301	1.66698
																												0.302	1.67066
																												0.303	1.67434
																												0.304	1.67801
																												0.305	1.68168
																												0.306	1.68534
																												0.307	1.689
																												0.308	1.69265
																												0.309	1.69629
																												0.31	1.69994
																												0.311	1.70357
																												0.312	1.7072
																												0.313	1.71083
																												0.314	1.71445
																												0.315	1.71807
																												0.316	1.72168
																												0.317	1.72528
																												0.318	1.72888
																												0.319	1.73248
																												0.32	1.73607
																												0.321	1.73966
																												0.322	1.74324
																												0.323	1.74682
																												0.324	1.75039
																												0.325	1.75396
																												0.326	1.75753
																												0.327	1.76109
																												0.328	1.76464
																												0.329	1.76819
																												0.33	1.77174
																												0.331	1.77528
																												0.332	1.77882
																												0.333	1.78235
																												0.334	1.78588
																												0.335	1.78941
																												0.336	1.79293
																												0.337	1.79645
																												0.338	1.79996
																												0.339	1.80347
																												0.34	1.80698
																												0.341	1.81048
																												0.342	1.81398
																												0.343	1.81747
																												0.344	1.82096
																												0.345	1.82445
																												0.346	1.82793
																												0.347	1.83141
																												0.348	1.83488
																												0.349	1.83835
																												0.35	1.84182
																												0.351	1.84528
																												0.352	1.84874
																												0.353	1.8522
																												0.354	1.85565
																												0.355	1.8591
																												0.356	1.86255
																												0.357	1.86599
																												0.358	1.86943
																												0.359	1.87287
																												0.36	1.8763
																												0.361	1.87973
																												0.362	1.88316
																												0.363	1.88658
																												0.364	1.89
																												0.365	1.89342
																												0.366	1.89683
																												0.367	1.90024
																												0.368	1.90365
																												0.369	1.90705
																												0.37	1.91045
																												0.371	1.91385
																												0.372	1.91725
																												0.373	1.92064
																												0.374	1.92403
																												0.375	1.92742
																												0.376	1.9308
																												0.377	1.93418
																												0.378	1.93756
																												0.379	1.94093
																												0.38	1.94431
																												0.381	1.94768
																												0.382	1.95104
																												0.383	1.95441
																												0.384	1.95777
																												0.385	1.96113
																												0.386	1.96449
																												0.387	1.96784
																												0.388	1.97119
																												0.389	1.97454
																												0.39	1.97789
																												0.391	1.98124
																												0.392	1.98458
																												0.393	1.98792
																												0.394	1.99125
																												0.395	1.99459
																												0.396	1.99792
																												0.397	2.00125
																												0.398	2.00458
																												0.399	2.00791
																												0.4	2.01123
																												0.401	2.01455
																												0.402	2.01787
																												0.403	2.02119
																												0.404	2.0245
																												0.405	2.02782
																												0.406	2.03113
																												0.407	2.03444
																												0.408	2.03774
																												0.409	2.04105
																												0.41	2.04435
																												0.411	2.04765
																												0.412	2.05095
																												0.413	2.05425
																												0.414	2.05754
																												0.415	2.06084
																												0.416	2.06413
																												0.417	2.06742
																												0.418	2.07071
																												0.419	2.07399
																												0.42	2.07728
																												0.421	2.08056
																												0.422	2.08384
																												0.423	2.08712
																												0.424	2.0904
																												0.425	2.09368
																												0.426	2.09695
																												0.427	2.10023
																												0.428	2.1035
																												0.429	2.10677
																												0.43	2.11004
																												0.431	2.11331
																												0.432	2.11657
																												0.433	2.11984
																												0.434	2.1231
																												0.435	2.12636
																												0.436	2.12962
																												0.437	2.13288
																												0.438	2.13614
																												0.439	2.13939
																												0.44	2.14265
																												0.441	2.1459
																												0.442	2.14916
																												0.443	2.15241
																												0.444	2.15566
																												0.445	2.15891
																												0.446	2.16216
																												0.447	2.1654
																												0.448	2.16865
																												0.449	2.17189
																												0.45	2.17514
																												0.451	2.17838
																												0.452	2.18162
																												0.453	2.18486
																												0.454	2.1881
																												0.455	2.19134
																												0.456	2.19458
																												0.457	2.19782
																												0.458	2.20105
																												0.459	2.20429
																												0.46	2.20752
																												0.461	2.21075
																												0.462	2.21399
																												0.463	2.21722
																												0.464	2.22045
																												0.465	2.22368
																												0.466	2.22691
																												0.467	2.23014
																												0.468	2.23337
																												0.469	2.2366
																												0.47	2.23982
																												0.471	2.24305
																												0.472	2.24628
																												0.473	2.2495
																												0.474	2.25273
																												0.475	2.25595
																												0.476	2.25917
																												0.477	2.2624
																												0.478	2.26562
																												0.479	2.26884
																												0.48	2.27206
																												0.481	2.27529
																												0.482	2.27851
																												0.483	2.28173
																												0.484	2.28495
																												0.485	2.28817
																												0.486	2.29139
																												0.487	2.29461
																												0.488	2.29783
																												0.489	2.30105
																												0.49	2.30426
																												0.491	2.30748
																												0.492	2.3107
																												0.493	2.31392
																												0.494	2.31714
																												0.495	2.32036
																												0.496	2.32357
																												0.497	2.32679
																												0.498	2.33001
																												0.499	2.33323
																												0.5	2.33644
																												0.501	2.33966
																												0.502	2.34288
																												0.503	2.3461
																												0.504	2.34932
																												0.505	2.35253
																												0.506	2.35575
																												0.507	2.35897
																												0.508	2.36219
																												0.509	2.36541
																												0.51	2.36862
																												0.511	2.37184
																												0.512	2.37506
																												0.513	2.37828
																												0.514	2.3815
																												0.515	2.38472
																												0.516	2.38794
																												0.517	2.39116
																												0.518	2.39438
																												0.519	2.3976
																												0.52	2.40083
																												0.521	2.40405
																												0.522	2.40727
																												0.523	2.41049
																												0.524	2.41372
																												0.525	2.41694
																												0.526	2.42016
																												0.527	2.42339
																												0.528	2.42661
																												0.529	2.42984
																												0.53	2.43307
																												0.531	2.43629
																												0.532	2.43952
																												0.533	2.44275
																												0.534	2.44598
																												0.535	2.44921
																												0.536	2.45244
																												0.537	2.45567
																												0.538	2.4589
																												0.539	2.46214
																												0.54	2.46537
																												0.541	2.4686
																												0.542	2.47184
																												0.543	2.47507
																												0.544	2.47831
																												0.545	2.48155
																												0.546	2.48479
																												0.547	2.48803
																												0.548	2.49127
																												0.549	2.49451
																												0.55	2.49775
																												0.551	2.501
																												0.552	2.50424
																												0.553	2.50749
																												0.554	2.51073
																												0.555	2.51398
																												0.556	2.51723
																												0.557	2.52048
																												0.558	2.52373
																												0.559	2.52699
																												0.56	2.53024
																												0.561	2.53349
																												0.562	2.53675
																												0.563	2.54001
																												0.564	2.54327
																												0.565	2.54653
																												0.566	2.54979
																												0.567	2.55305
																												0.568	2.55632
																												0.569	2.55958
																												0.57	2.56285
																												0.571	2.56612
																												0.572	2.56939
																												0.573	2.57266
																												0.574	2.57594
																												0.575	2.57921
																												0.576	2.58249
																												0.577	2.58577
																												0.578	2.58905
																												0.579	2.59233
																												0.58	2.59561
																												0.581	2.59889
																												0.582	2.60218
																												0.583	2.60547
																												0.584	2.60876
																												0.585	2.61205
																												0.586	2.61534
																												0.587	2.61864
																												0.588	2.62194
																												0.589	2.62524
																												0.59	2.62854
																												0.591	2.63184
																												0.592	2.63515
																												0.593	2.63845
																												0.594	2.64176
																												0.595	2.64507
																												0.596	2.64839
																												0.597	2.6517
																												0.598	2.65502
																												0.599	2.65834
																												0.6	2.66166
																												0.601	2.66498
																												0.602	2.66831
																												0.603	2.67164
																												0.604	2.67497
																												0.605	2.6783
																												0.606	2.68164
																												0.607	2.68497
																												0.608	2.68831
																												0.609	2.69165
																												0.61	2.695
																												0.611	2.69835
																												0.612	2.7017
																												0.613	2.70505
																												0.614	2.7084
																												0.615	2.71176
																												0.616	2.71512
																												0.617	2.71848
																												0.618	2.72184
																												0.619	2.72521
																												0.62	2.72858
																												0.621	2.73195
																												0.622	2.73533
																												0.623	2.73871
																												0.624	2.74209
																												0.625	2.74547
																												0.626	2.74886
																												0.627	2.75225
																												0.628	2.75564
																												0.629	2.75904
																												0.63	2.76244
																												0.631	2.76584
																												0.632	2.76924
																												0.633	2.77265
																												0.634	2.77606
																												0.635	2.77947
																												0.636	2.78289
																												0.637	2.78631
																												0.638	2.78973
																												0.639	2.79316
																												0.64	2.79659
																												0.641	2.80002
																												0.642	2.80346
																												0.643	2.8069
																												0.644	2.81034
																												0.645	2.81379
																												0.646	2.81724
																												0.647	2.82069
																												0.648	2.82415
																												0.649	2.82761
																												0.65	2.83107
																												0.651	2.83454
																												0.652	2.83801
																												0.653	2.84148
																												0.654	2.84496
																												0.655	2.84844
																												0.656	2.85193
																												0.657	2.85542
																												0.658	2.85891
																												0.659	2.86241
																												0.66	2.86591
																												0.661	2.86942
																												0.662	2.87293
																												0.663	2.87644
																												0.664	2.87996
																												0.665	2.88348
																												0.666	2.887
																												0.667	2.89053
																												0.668	2.89407
																												0.669	2.89761
																												0.67	2.90115
																												0.671	2.9047
																												0.672	2.90825
																												0.673	2.9118
																												0.674	2.91536
																												0.675	2.91893
																												0.676	2.9225
																												0.677	2.92607
																												0.678	2.92965
																												0.679	2.93323
																												0.68	2.93682
																												0.681	2.94041
																												0.682	2.94401
																												0.683	2.94761
																												0.684	2.95121
																												0.685	2.95482
																												0.686	2.95844
																												0.687	2.96206
																												0.688	2.96569
																												0.689	2.96932
																												0.69	2.97295
																												0.691	2.9766
																												0.692	2.98024
																												0.693	2.98389
																												0.694	2.98755
																												0.695	2.99121
																												0.696	2.99488
																												0.697	2.99855
																												0.698	3.00223
																												0.699	3.00591
																												0.7	3.0096
																												0.701	3.0133
																												0.702	3.017
																												0.703	3.0207
																												0.704	3.02442
																												0.705	3.02813
																												0.706	3.03186
																												0.707	3.03559
																												0.708	3.03932
																												0.709	3.04306
																												0.71	3.04681
																												0.711	3.05056
																												0.712	3.05432
																												0.713	3.05809
																												0.714	3.06186
																												0.715	3.06564
																												0.716	3.06942
																												0.717	3.07321
																												0.718	3.07701
																												0.719	3.08081
																												0.72	3.08462
																												0.721	3.08844
																												0.722	3.09226
																												0.723	3.09609
																												0.724	3.09993
																												0.725	3.10377
																												0.726	3.10762
																												0.727	3.11148
																												0.728	3.11535
																												0.729	3.11922
																												0.73	3.1231
																												0.731	3.12698
																												0.732	3.13087
																												0.733	3.13478
																												0.734	3.13868
																												0.735	3.1426
																												0.736	3.14652
																												0.737	3.15045
																												0.738	3.15439
																												0.739	3.15834
																												0.74	3.16229
																												0.741	3.16625
																												0.742	3.17022
																												0.743	3.1742
																												0.744	3.17818
																												0.745	3.18218
																												0.746	3.18618
																												0.747	3.19019
																												0.748	3.19421
																												0.749	3.19823
																												0.75	3.20227
																												0.751	3.20631
																												0.752	3.21036
																												0.753	3.21443
																												0.754	3.2185
																												0.755	3.22258
																												0.756	3.22666
																												0.757	3.23076
																												0.758	3.23487
																												0.759	3.23898
																												0.76	3.24311
																												0.761	3.24724
																												0.762	3.25138
																												0.763	3.25554
																												0.764	3.2597
																												0.765	3.26387
																												0.766	3.26805
																												0.767	3.27225
																												0.768	3.27645
																												0.769	3.28066
																												0.77	3.28488
																												0.771	3.28911
																												0.772	3.29336
																												0.773	3.29761
																												0.774	3.30188
																												0.775	3.30615
																												0.776	3.31044
																												0.777	3.31473
																												0.778	3.31904
																												0.779	3.32336
																												0.78	3.32769
																												0.781	3.33203
																												0.782	3.33638
																												0.783	3.34075
																												0.784	3.34512
																												0.785	3.34951
																												0.786	3.35391
																												0.787	3.35832
																												0.788	3.36274
																												0.789	3.36718
																												0.79	3.37163
																												0.791	3.37609
																												0.792	3.38056
																												0.793	3.38504
																												0.794	3.38954
																												0.795	3.39405
																												0.796	3.39858
																												0.797	3.40312
																												0.798	3.40767
																												0.799	3.41223
																												0.8	3.41681
																												0.801	3.4214
																												0.802	3.42601
																												0.803	3.43063
																												0.804	3.43526
																												0.805	3.43991
																												0.806	3.44457
																												0.807	3.44925
																												0.808	3.45395
																												0.809	3.45865
																												0.81	3.46338
																												0.811	3.46811
																												0.812	3.47287
																												0.813	3.47764
																												0.814	3.48242
																												0.815	3.48722
																												0.816	3.49204
																												0.817	3.49687
																												0.818	3.50172
																												0.819	3.50659
																												0.82	3.51147
																												0.821	3.51637
																												0.822	3.52129
																												0.823	3.52623
																												0.824	3.53118
																												0.825	3.53615
																												0.826	3.54114
																												0.827	3.54615
																												0.828	3.55117
																												0.829	3.55622
																												0.83	3.56128
																												0.831	3.56636
																												0.832	3.57146
																												0.833	3.57659
																												0.834	3.58173
																												0.835	3.58689
																												0.836	3.59207
																												0.837	3.59727
																												0.838	3.60249
																												0.839	3.60774
																												0.84	3.613
																												0.841	3.61829
																												0.842	3.6236
																												0.843	3.62893
																												0.844	3.63428
																												0.845	3.63966
																												0.846	3.64506
																												0.847	3.65048
																												0.848	3.65592
																												0.849	3.66139
																												0.85	3.66689
																												0.851	3.6724
																												0.852	3.67795
																												0.853	3.68351
																												0.854	3.68911
																												0.855	3.69473
																												0.856	3.70037
																												0.857	3.70604
																												0.858	3.71174
																												0.859	3.71747
																												0.86	3.72322
																												0.861	3.729
																												0.862	3.73481
																												0.863	3.74065
																												0.864	3.74652
																												0.865	3.75242
																												0.866	3.75834
																												0.867	3.7643
																												0.868	3.77029
																												0.869	3.77631
																												0.87	3.78236
																												0.871	3.78845
																												0.872	3.79456
																												0.873	3.80071
																												0.874	3.8069
																												0.875	3.81312
																												0.876	3.81937
																												0.877	3.82566
																												0.878	3.83198
																												0.879	3.83834
																												0.88	3.84474
																												0.881	3.85118
																												0.882	3.85765
																												0.883	3.86417
																												0.884	3.87072
																												0.885	3.87731
																												0.886	3.88395
																												0.887	3.89062
																												0.888	3.89734
																												0.889	3.9041
																												0.89	3.9109
																												0.891	3.91775
																												0.892	3.92465
																												0.893	3.93159
																												0.894	3.93858
																												0.895	3.94561
																												0.896	3.9527
																												0.897	3.95983
																												0.898	3.96701
																												0.899	3.97425
																												0.9	3.98154
																												0.901	3.98888
																												0.902	3.99627
																												0.903	4.00373
																												0.904	4.01123
																												0.905	4.0188
																												0.906	4.02642
																												0.907	4.03411
																												0.908	4.04185
																												0.909	4.04966
																												0.91	4.05753
																												0.911	4.06547
																												0.912	4.07348
																												0.913	4.08155
																												0.914	4.08969
																												0.915	4.0979
																												0.916	4.10619
																												0.917	4.11455
																												0.918	4.12299
																												0.919	4.1315
																												0.92	4.1401
																												0.921	4.14877
																												0.922	4.15753
																												0.923	4.16638
																												0.924	4.17531
																												0.925	4.18433
																												0.926	4.19345
																												0.927	4.20266
																												0.928	4.21196
																												0.929	4.22137
																												0.93	4.23088
																												0.931	4.24049
																												0.932	4.25021
																												0.933	4.26004
																												0.934	4.26999
																												0.935	4.28006
																												0.936	4.29024
																												0.937	4.30055
																												0.938	4.31099
																												0.939	4.32156
																												0.94	4.33226
																												0.941	4.34311
																												0.942	4.3541
																												0.943	4.36525
																												0.944	4.37654
																												0.945	4.388
																												0.946	4.39962
																												0.947	4.41142
																												0.948	4.42339
																												0.949	4.43555
																												0.95	4.4479
																												0.951	4.46044
																												0.952	4.4732
																												0.953	4.48617
																												0.954	4.49936
																												0.955	4.51278
																												0.956	4.52645
																												0.957	4.54036
																												0.958	4.55455
																												0.959	4.569
																												0.96	4.58375
																												0.961	4.5988
																												0.962	4.61417
																												0.963	4.62987
																												0.964	4.64592
																												0.965	4.66234
																												0.966	4.67916
																												0.967	4.69638
																												0.968	4.71404
																												0.969	4.73216
																												0.97	4.75077
																												0.971	4.7699
																												0.972	4.78959
																												0.973	4.80987
																												0.974	4.83079
																												0.975	4.8524
																												0.976	4.87474
																												0.977	4.89788
																												0.978	4.92188
																												0.979	4.94682
																												0.98	4.97279
																												0.981	4.99988
																												0.982	5.02821
																												0.983	5.05792
																												0.984	5.08917
																												0.985	5.12213
																												0.986	5.15704
																												0.987	5.19417
																												0.988	5.23386
																												0.989	5.27653
																												0.99	5.32271
																												0.991	5.37312
																												0.992	5.4287
																												0.993	5.49077
																												0.994	5.56121
																												0.995	5.64297
																												0.996	5.74083
																												0.997	5.8637
																												0.998	6.03106
																												0.999	6.30329
																												0.9995	6.5604
